# Supplementary material for: Characterization of genomic diversity in bacteriophages infecting Rhodococcus
Source: PLoS One. 2026 Jun 29;21(6):e0352686. doi: 10.1371/journal.pone.0352686 (PMC13313380; doi:10.1371/journal.pone.0352686)
Supplement: S1 Table — (XLSX) [file pone.0352686.s001.xlsx]

## Sheet: Sheet1
S1 Table: Additionall Phage Information
Phage Name	Cluster	Isolation Host	Length (bp)	GC%	End Type	Morphotype	ORFs	tRNAs	Predicted Life Cycle	Year Found	State Found	GPS coordinates	Founding/Annotating Institution
Alatin	CA	R. erythropolis RIA 643	46673	58.7	3' 10-bp ext	Siphoviridae	68	Asn, Und*, Trp	Temperate	2014	Wisconsin	44.984444 N, 92.754444 W	University of Wisconsin-River Falls
Alpacados	CA	R. erythropolis RIA 643	46493	58.9	3' 10-bp ext	Siphoviridae	68	Asn, Trp	Temperate	2014	Pennsylvania	40.442222 N, 79.956389 W	University of Pittsburgh
AngryOrchard	CA	R. erythropolis RIA 643	46597	58.8	3' 10-bp ext	Siphoviridae	67	Asn, Trp	Temperate	2015	Tennessee	35.243700 N, 89.350100 W	University of Louisiana at Monroe
AppleCloud	CA	R. erythropolis RIA 643	46389	58.7	3' 11-bp ext	Siphoviridae	66	Und, Trp	Temperate	2014	Wisconsin	44.984444 N, 92.754444 W	University of Wisconsin-River Falls
Belenaria	CA	R. erythropolis RIA 643	46538	58.6	3' 10-bp ext	Siphoviridae	71	Asn, Und, Trp	Temperate	2014	Massachusetts	42.347015 N, 71.134265 W	Florida Gulf Coast University/Alliance University
BobbyDazzler	CA	R. erythropolis RIA 643	46641	58.8	3' 10-bp ext	Siphoviridae	68	Asn, Und, Trp	Temperate	2015	Louisiana	32.526700 N, 92.073200 W	University of Louisiana at Monroe
Bonanza	CA	R. erythropolis RIA 643	46932	58.8	3' 10-bp ext	Siphoviridae	69	Asn, Und, Trp	Temperate	2016	Louisiana	32.361372 N, 93.814381 W	University of Louisiana at Monroe
Bradshaw	CA	R. erythropolis RIA 643	46606	58.6	3' 10-bp ext	Siphoviridae	68	Asn, Und, Trp	Temperate	2014	Pennsylvania	40.44237 N, 79.93464 W	University of Pittsburgh
Bryce	CA	R. erythropolis RIA 643	46347	58.8	3' 10-bp ext	Siphoviridae	68	Asn, Und, Trp	Temperate	2014	Pennsylvania	40.444334 N, 79.953067 W	University of Pittsburgh
CosmicSans	CA	R. erythropolis RIA 643	46596	58.5	3' 10-bp ext	Siphoviridae	69	Asn, Und, Trp	Temperate	2014	Virginia	37.282925 N, 76.664688 W	College of William & Mary
Dinger	CA	R. erythropolis RIA 643	46617	58.8	3' 10-bp ext	Siphoviridae	69	Asn, Und, Trp	Temperate	2015	Louisiana	32.519567 N, 92.116702 W	University of Louisiana at Monroe/University of Maryland, Baltimore County
Erik	CA	R. erythropolis RIA 643	46429	58.5	3' 10-bp ext	Siphoviridae	69	Asn, Und, Trp	Temperate	2013	Pennsylvania	40.446506 N, 79.954011 W	University of Pittsburgh
Espica	CA	R. erythropolis RIA 643	46537	58.6	3' 10-bp ext	Siphoviridae	71	Asn, Und, Trp	Temperate	2014	Florida	26.419272 N, 81.807501 W	Florida Gulf Coast University/Alliance Universit
Gollum	CA	R. erythropolis RIA 643	46535	58.6	3' 10-bp ext	Siphoviridae	69	Asn, Und, Trp	Temperate	2014	Pennsylvania	40.446506 N, 79.954011 W	University of Pittsburgh
Harlequin	CA	R. erythropolis RIA 643	46383	58.8	3' 10-bp ext	Siphoviridae	69	Asn, Und, Trp	Temperate	2015	Louisiana	32.526700 N, 92.073200 W	University of Louisiana at Monroe
Hiro	CA	R. erythropolis RIA 643	46854	58.7	3' 10-bp ext	Siphoviridae	68	Asn, Und, Trp	Temperate	2014	Massachusetts	42.347053 N, 71.134128 W	Florida Gulf Coast University
Jester	CA	R. erythropolis RIA 643	46314	58.7	3' 10-bp ext	Siphoviridae	68	Asn, Und, Trp	Temperate	2015	Louisiana	32.427200 N, 92.223700 W	University of Louisiana at Monroe
Krishelle	CA	R. erythropolis RIA 643	46985	58.5	3' 10-bp ext	Siphoviridae	70	Asn, Und, Trp	Temperate	2014	Wisconsin	44.984444 N, 92.754444 W	University of Wisconsin-River Falls
Lillie	CA	R. erythropolis RIA 643	46596	58.6	3' 10-bp ext	Siphoviridae	69	Asn, Und, Trp	Temperate	2014	Virginia	37.282925 N, 76.664688 W	College of William & Mary
Naiad	CA	R. erythropolis RIA 643	46619	58.6	3' 10-bp ext	Siphoviridae	68	Asn, Und, Trp	Temperate	2014	Wisconsin	44.979117 N, 92.759906 W	University of Wisconsin-River Falls
Nancinator	CA	R. erythropolis RIA 643	45936	58.6	3' 10-bp ext	Siphoviridae	68	Asn, Und, Trp	Temperate	2014	Pennsylvania	40.44642 N, 79.954146 W	University of Pittsburgh
Natosaleda	CA	R. erythropolis RIA 643	46527	58.6	3' 10-bp ext	Siphoviridae	68	Asn, Und, Trp	Temperate	2014	Massachusetts	42.347013 N, 71.134274 W	Florida Gulf Coast University
Partridge	CA	R. erythropolis RIA 643	46962	58.8	3' 10-bp ext	Siphoviridae	69	Asn, Und, Trp	Temperate	2015	Louisiana	32.526700 N, 92.073200 W	University of Louisiana at Monroe
PhailMary	CA	R. erythropolis NRRL B-1574	45614	58.9	3' 10-bp ext	Siphoviridae	65	Asn, Und, Trp	Temperate	2019	Virginia	37.57875 N, 77.509389 W	Virginia Commonwealth University
Phrankenstein	CA	R. erythropolis RIA 643	46540	58.6	3' 10-bp ext	Siphoviridae	69	Asn, Und, Trp	Temperate	2014	Pennsylvania	41.244928 N, 75.887935 W	Wilkes University
Rasputin	CA	R. erythropolis RIA 643	46568	58.8	3' 10-bp ext	Siphoviridae	69	Asn, Und, Trp	Temperate	2013	Pennsylvania	40.446506 N, 79.954011 W	University of Pittsburgh
RexFury	CA	R. erythropolis RIA 643	46627	58.6	3' 10-bp ext	Siphoviridae	68	Asn, Und, Trp	Temperate	2014	Wisconsin	44.840008 N, 92.648331 W	University of Wisconsin-River Falls
Rhodalysa	CA	R. erythropolis RIA 643	46596	58.5	3' 10-bp ext	Siphoviridae	69	Asn, Und, Trp	Temperate	2014	Virginia	37.282925 N, 76.664688 W	College of William & Mary
Shuman	CA	R. erythropolis NRRL B-1574	46544	58.6	3' 10-bp ext	Siphoviridae	70	Asn, Und, Trp	Temperate	2017	New York	41.085838 N, 73.931213 W	Alliance University
StCroix	CA	R. erythropolis RIA 643	46619	58.6	3' 10-bp ext	Siphoviridae	68	Asn, Und, Trp	Temperate	2014	Wisconsin	44.979117 N, 92.759906 W	University of Wisconsin-River Falls
Swann	CA	R. erythropolis RIA 643	46596	58.6	3' 10-bp ext	Siphoviridae	69	Asn, Und, Trp	Temperate	2014	Pennsylvania	40.44237 N, 79.93464 W	University of Pittsburgh
Takoda	CA	R. erythropolis RIA 643	46807	58.7	3' 10-bp ext	Siphoviridae	70	Asn, Und, Trp	Temperate	2013	Pennsylvania	40.444295 N, 79.953204 W	University of Pittsburgh
TWAMP	CA	R. erythropolis RIA 643	46596	58.5	3' 10-b ext	Siphoviridae	69	Asn, Und, Trp	Temperate	2014	Virginia	37.282925 N, 76.664688 W	College of William & Mary
UhSalsa	CA	R. erythropolis RIA 643	46539	58.6	3' 10-b ext	Siphoviridae	69	Asn, Und, Trp	Temperate	2015	Pennsylvania	40.342222 N, 79.943333 W	Carnegie Mellon University
Yogi	CA	R. erythropolis RIA 643	46930	58.8	3' 10-bp ext	Siphoviridae	69	Asn, Und, Trp	Temperate	2015	Louisiana	32.388700 N, 91.792800 W	University of Louisiana at Monroe
Yoncess	CA	R. erythropolis RIA 643	46353	58.8	3' 10-bp ext	Siphoviridae	68	Asn, Und, Trp	Temperate	2014	Georgia	33.747650 N, 84.415900 W	Morehouse College
Grayson	CB	R. erythropolis RIA 643	131801	41.2	2900bp DR	Siphoviridae	290	Thr, Gln, His, Arg, Lys, Arg, Ile, Phe, Phe, Asn, Tyr, Leu, Gly, Pro, Ile	Lytic	2014	Pennsylvania	40.441761 N, 79.955919 W	University of Pittsburgh
Peregrin	CB	R. erythropolis RIA 643	133006	41.4	2937bp DR	Siphoviridae	287	Thr, Gln, His, Arg, Lys, Arg, Ile, Phe, Ser, Trp, Asn, Tyr, Leu, Pro	Lytic	2014	Pennsylvania	40.4452 N, 79.9530 W	University of Pittsburgh
Weasels2	CB	R. erythropolis RIA 643	134973	41.3	3268bp DR	Siphoviridae	293	Thr, Gln, His, Arg, Lys, Ile, Phe, Asn, Pro, Met	Lytic	2014	Louisiana	32.530525 N, 92.073936 W	University of Louisiana at Monroe
NiceHouse	CE	R. erythropolis NRRL B-1574	142586	44.9	5291bp DR	Siphoviridae	291	Glu, Gly, Gly, Glu, Asn, Tyr, Lys, Arg, Leu, Gln, His, Ser, Thr, Thr, Leu, His, Gln, Trp, Cys, Ile, Ser, Val, Ala, Asp, Pro, Pro, Phe, Leu, Leu, Ile	Lytic	2019	Maine	44.897522 N, 68.671465 W	University of Maine, Honors College
Trina	CE	R. erythropolis RIA 643	139262	44.7	5291bp DR	Siphoviridae	285	Glu, Und, Gly, Gly, Glu, Asn, Tyr, Und, Lys, Lys, Lys, Arg, Gln, His, Ser, Thr, Thr, Gln, Trp, Cys, Ile, Ser, Val, Met, Ala, Asp, Pro, Phe, Leu, Leu, Leu, Und, Ile	Lytic	2014	Louisiana	32.704374 N, 93.759579 W	University of Louisiana at Monroe
Jflix2	CF	R. equi NRRL B-16538	62017	66.5	3' 6-bp ext	Siphoviridae	104	N/A	Temperate	2022	Michigan	42.927 N, 85.588 W	Calvin University
Shagrat	CF	R. equi NRRL B-16538	62204	63.9	3' 5-bp ext	Siphoviridae	104	N/A	Temperate	2022	Michigan	42.56 N, 85.34 W	Calvin University
Apiary	CR	R. equi NRRL B-16538	67424	67.4	3' 10-bp ext	Siphoviridae	94	N/A	Lytic	2022	Michigan	42.933934 N, 85.591096 W	Calvin University
Braxoaddie	CR	R. equi NRRL B-16538	67415	67.3	3' 10-bp ext	Siphoviridae	97	N/A	Lytic	2022	Michigan	42.932919 N, 85.597268 W	Calvin University
GuyFagieri	CR	R. equi NRRL B-16538	67084	67.1	3' 10-bp ext	Siphoviridae	93	N/A	Lytic	2022	Michigan	42.932919 N, 85.58709 W	Calvin University
MacGully	CR	R. equi NRRL B-16538	66998	66.2	3' 10-bp ext	Siphoviridae	102	N/A	Lytic	2022	Michigan	42.817778 N, 85.546667 W	Calvin University
Maselop	CR	R. equi NRRL B-16538	67419	67.3	3' 10-bp ext	Siphoviridae	93	N/A	Lytic	2022	Michigan	42.92994 N, 85.58901 W	Calvin University
Polyyuki	CR	R. equi NRRL B-16538	67447	67.3	3' 10-bp ext	Siphoviridae	94	N/A	Lytic	2022	Michigan	42.933366 N, 85.58658 W	Calvin University
ChewyVIII	Singleton	R. erythropolis RIA 643	69165	61.8	3' 10-bp ext	Siphoviridae	95	N/A	Lytic	2014	Louisiana	32.704374 N, 93.759585 W	University of Louisiana at Monroe
Finch	Singleton	R. erythropolis RIA 643	138896	63.1	Cir Per	Myoviridae	228	N/A	Lytic	2016	Wisconsin	45.0 N, 92.0 W	University of Wisconsin-River Falls
Jace	Singleton	R. erythropolis RIA 643	53912	67	Cir Per	Unknown	93	Gln, Ile, Lys, Met, Asn, Trp	Temperate	2013	Pennsylvania	40.44303 N, 79.9511 W	University of Pittsburgh
Reynauld	Singleton	R. equi NRRL B-16538	80980	66.5	362bp DR	Siphoviridae	103	N/A	Unknown	2022	Michigan	42.893611 N, 85.738611 W	Calvin University
Sleepyhead	Singleton	R. erythropolis NRRL B-1574	43943	61	3' 9-bp ext	Siphoviridae	66	N/A	Temperate	2018	Maine	44.893 N, 68.655 W	University of Maine, Honors College
Trogglehumper	Singleton	R. erythropolis NRRL B-1574	83592	63.8	330bp DR	Siphoviridae	121	N/A	Unknown	2018	Maine	45.585037 N, 69.302984 W	University of Maine, Honors College
Whack	Singleton	R. erythropolis NRRL B-1574	49660	61.9	3' 11-bp ext	Siphoviridae	77	N/A	Temperate	2018	Maine	44.897511 N, 68.668791 W	University of Maine, Honors College
