# Supplementary material for: Characterization of genomic diversity in bacteriophages infecting Rhodococcus
Source: PLoS One. 2026 Jun 29;21(6):e0352686. doi: 10.1371/journal.pone.0352686 (PMC13313380; doi:10.1371/journal.pone.0352686)
Supplement: S2 Table — (XLSX) [file pone.0352686.s002.xlsx]

## Sheet: rhodococcus_pairwise_gcs_simila
S2_Table. Pairwise GCS data for all Rhodococcus phages
	StCroix	Yoncess	Jester	RexFury	Naiad	Harlequin	TWAMP	Hiro	Bonanza	AppleCloud	Alpacados	Rasputin	Swann	Phrankenstein	Bryce	Erik	UhSalsa	Bradshaw	Nancinator	Rhodalysa	CosmicSans	Lillie	Krishelle	Gollum	RER2	Natosaleda	Alatin	Espica	Belenaria	Shuman	PhailMary	BobbyDazzler	Yogi	Dinger	AngryOrchard	Takoda	Partridge	RGL3	Polyyuki	Braxoaddie	Apiary	Maselop	GuyFagieri	MacGully	ChewyVIII	REQ1	Jflix2	Shagrat	Grayson
StCroix	1	1	1	1	1	0.992366	0.992366	0.984615	0.977099	0.992248	0.977099	0.977099	0.977099	0.977099	0.984615	0.977099	0.977099	0.969231	0.984615	0.977099	0.977099	0.977099	0.969697	0.977099	0.961832	0.984615	0.984615	0.977444	0.977444	0.969697	0.953125	0.938462	0.946565	0.916031	0.892308	0.909091	0.900763	0.778626	0.025157	0.024845	0.025	0.025	0.037975	0.023952	0.025	0	0.023529	0.011236	0.006211
Yoncess	1	1	1	1	1	0.992366	0.992366	0.984615	0.977099	0.992248	0.977099	0.977099	0.977099	0.977099	0.984615	0.977099	0.977099	0.969231	0.984615	0.977099	0.977099	0.977099	0.969697	0.977099	0.961832	0.984615	0.984615	0.977444	0.977444	0.969697	0.953125	0.938462	0.946565	0.916031	0.892308	0.909091	0.900763	0.778626	0.025157	0.024845	0.025	0.025	0.037975	0.023952	0.025	0	0.023529	0.011236	0.006211
Jester	1	1	1	1	1	0.992366	0.992366	0.984615	0.977099	0.992248	0.977099	0.977099	0.977099	0.977099	0.984615	0.977099	0.977099	0.969231	0.984615	0.977099	0.977099	0.977099	0.969697	0.977099	0.961832	0.984615	0.984615	0.977444	0.977444	0.969697	0.953125	0.938462	0.946565	0.916031	0.892308	0.909091	0.900763	0.778626	0.025157	0.024845	0.025	0.025	0.037975	0.023952	0.025	0	0.023529	0.011236	0.006211
RexFury	1	1	1	1	1	0.992366	0.992366	0.984615	0.977099	0.992248	0.977099	0.977099	0.977099	0.977099	0.984615	0.977099	0.977099	0.969231	0.984615	0.977099	0.977099	0.977099	0.969697	0.977099	0.961832	0.984615	0.984615	0.977444	0.977444	0.969697	0.953125	0.938462	0.946565	0.916031	0.892308	0.909091	0.900763	0.778626	0.025157	0.024845	0.025	0.025	0.037975	0.023952	0.025	0	0.023529	0.011236	0.006211
Naiad	1	1	1	1	1	0.992366	0.992366	0.984615	0.977099	0.992248	0.977099	0.977099	0.977099	0.977099	0.984615	0.977099	0.977099	0.969231	0.984615	0.977099	0.977099	0.977099	0.969697	0.977099	0.961832	0.984615	0.984615	0.977444	0.977444	0.969697	0.953125	0.938462	0.946565	0.916031	0.892308	0.909091	0.900763	0.778626	0.025157	0.024845	0.025	0.025	0.037975	0.023952	0.025	0	0.023529	0.011236	0.006211
Harlequin	0.992366	0.992366	0.992366	0.992366	0.992366	1	0.984848	0.977099	0.969697	0.984615	0.969697	0.969697	0.969697	0.969697	0.977099	0.969697	0.969697	0.961832	0.977099	0.969697	0.969697	0.969697	0.962406	0.969697	0.954545	0.977099	0.977099	0.970149	0.970149	0.962406	0.945736	0.931298	0.939394	0.909091	0.885496	0.902256	0.893939	0.772727	0.025	0.024691	0.024845	0.024845	0.037736	0.02381	0.024845	0	0.023392	0.011173	0.006192
TWAMP	0.992366	0.992366	0.992366	0.992366	0.992366	0.984848	1	0.992366	0.984848	0.984615	0.984848	0.984848	0.984848	0.984848	0.977099	0.969697	0.969697	0.977099	0.977099	0.984848	0.984848	0.984848	0.977444	0.984848	0.969697	0.977099	0.977099	0.970149	0.970149	0.962406	0.96124	0.946565	0.939394	0.909091	0.885496	0.902256	0.893939	0.772727	0.025	0.024691	0.024845	0.024845	0.037736	0.02381	0.024845	0	0.023392	0.011173	0.006192
Hiro	0.984615	0.984615	0.984615	0.984615	0.984615	0.977099	0.992366	1	0.992366	0.976744	0.977099	0.977099	0.977099	0.977099	0.969231	0.961832	0.961832	0.984615	0.969231	0.977099	0.977099	0.977099	0.984848	0.977099	0.961832	0.984615	0.969231	0.962406	0.962406	0.969697	0.96875	0.953846	0.946565	0.916031	0.892308	0.909091	0.900763	0.778626	0.025157	0.024845	0.025	0.025	0.037975	0.023952	0.025	0	0.023529	0.011236	0.006211
Bonanza	0.977099	0.977099	0.977099	0.977099	0.977099	0.969697	0.984848	0.992366	1	0.969231	0.969697	0.969697	0.969697	0.969697	0.961832	0.954545	0.954545	0.977099	0.961832	0.969697	0.969697	0.969697	0.977444	0.969697	0.954545	0.977099	0.961832	0.955224	0.955224	0.962406	0.96124	0.946565	0.939394	0.909091	0.885496	0.902256	0.893939	0.772727	0.025	0.024691	0.024845	0.024845	0.037736	0.02381	0.024845	0	0.023392	0.011173	0.006192
AppleCloud	0.992248	0.992248	0.992248	0.992248	0.992248	0.984615	0.984615	0.976744	0.969231	1	0.969231	0.969231	0.969231	0.969231	0.976744	0.969231	0.969231	0.96124	0.976744	0.969231	0.969231	0.969231	0.961832	0.969231	0.953846	0.976744	0.976744	0.969697	0.969697	0.961832	0.944882	0.930233	0.938462	0.907692	0.883721	0.900763	0.892308	0.784615	0.025316	0.025	0.025157	0.025157	0.038217	0.024096	0.025157	0	0.023669	0.011299	0.006231
Alpacados	0.977099	0.977099	0.977099	0.977099	0.977099	0.969697	0.984848	0.977099	0.969697	0.969231	1	1	1	1	0.992366	0.984848	0.984848	0.992366	0.977099	0.969697	0.969697	0.969697	0.962406	0.984848	0.969697	0.961832	0.961832	0.955224	0.955224	0.947368	0.945736	0.946565	0.954545	0.893939	0.870229	0.917293	0.878788	0.772727	0.025	0.024691	0.024845	0.024845	0.037736	0.02381	0.024845	0	0.023392	0.011173	0.006192
Rasputin	0.977099	0.977099	0.977099	0.977099	0.977099	0.969697	0.984848	0.977099	0.969697	0.969231	1	1	1	1	0.992366	0.984848	0.984848	0.992366	0.977099	0.969697	0.969697	0.969697	0.962406	0.984848	0.969697	0.961832	0.961832	0.955224	0.955224	0.947368	0.945736	0.946565	0.954545	0.893939	0.870229	0.917293	0.878788	0.772727	0.025	0.024691	0.024845	0.024845	0.037736	0.02381	0.024845	0	0.023392	0.011173	0.006192
Swann	0.977099	0.977099	0.977099	0.977099	0.977099	0.969697	0.984848	0.977099	0.969697	0.969231	1	1	1	1	0.992366	0.984848	0.984848	0.992366	0.977099	0.969697	0.969697	0.969697	0.962406	0.984848	0.969697	0.961832	0.961832	0.955224	0.955224	0.947368	0.945736	0.946565	0.954545	0.893939	0.870229	0.917293	0.878788	0.772727	0.025	0.024691	0.024845	0.024845	0.037736	0.02381	0.024845	0	0.023392	0.011173	0.006192
Phrankenstein	0.977099	0.977099	0.977099	0.977099	0.977099	0.969697	0.984848	0.977099	0.969697	0.969231	1	1	1	1	0.992366	0.984848	0.984848	0.992366	0.977099	0.969697	0.969697	0.969697	0.962406	0.984848	0.969697	0.961832	0.961832	0.955224	0.955224	0.947368	0.945736	0.946565	0.954545	0.893939	0.870229	0.917293	0.878788	0.772727	0.025	0.024691	0.024845	0.024845	0.037736	0.02381	0.024845	0	0.023392	0.011173	0.006192
Bryce	0.984615	0.984615	0.984615	0.984615	0.984615	0.977099	0.977099	0.969231	0.961832	0.976744	0.992366	0.992366	0.992366	0.992366	1	0.992366	0.992366	0.984615	0.984615	0.961832	0.961832	0.961832	0.954545	0.977099	0.961832	0.969231	0.969231	0.962406	0.962406	0.954545	0.9375	0.938462	0.961832	0.900763	0.876923	0.924242	0.885496	0.778626	0.025157	0.024845	0.025	0.025	0.037975	0.023952	0.025	0	0.023529	0.011236	0.006211
Erik	0.977099	0.977099	0.977099	0.977099	0.977099	0.969697	0.969697	0.961832	0.954545	0.969231	0.984848	0.984848	0.984848	0.984848	0.992366	1	1	0.977099	0.992366	0.954545	0.954545	0.954545	0.947368	0.969697	0.954545	0.961832	0.961832	0.970149	0.970149	0.962406	0.930233	0.931298	0.954545	0.893939	0.885496	0.932331	0.878788	0.772727	0.025	0.024691	0.024845	0.024845	0.037736	0.02381	0.024845	0	0.023392	0.011173	0.006192
UhSalsa	0.977099	0.977099	0.977099	0.977099	0.977099	0.969697	0.969697	0.961832	0.954545	0.969231	0.984848	0.984848	0.984848	0.984848	0.992366	1	1	0.977099	0.992366	0.954545	0.954545	0.954545	0.947368	0.969697	0.954545	0.961832	0.961832	0.970149	0.970149	0.962406	0.930233	0.931298	0.954545	0.893939	0.885496	0.932331	0.878788	0.772727	0.025	0.024691	0.024845	0.024845	0.037736	0.02381	0.024845	0	0.023392	0.011173	0.006192
Bradshaw	0.969231	0.969231	0.969231	0.969231	0.969231	0.961832	0.977099	0.984615	0.977099	0.96124	0.992366	0.992366	0.992366	0.992366	0.984615	0.977099	0.977099	1	0.969231	0.961832	0.961832	0.961832	0.969697	0.977099	0.961832	0.969231	0.953846	0.947368	0.947368	0.954545	0.953125	0.953846	0.961832	0.900763	0.876923	0.924242	0.885496	0.778626	0.025157	0.024845	0.025	0.025	0.037975	0.023952	0.025	0	0.023529	0.011236	0.006211
Nancinator	0.984615	0.984615	0.984615	0.984615	0.984615	0.977099	0.977099	0.969231	0.961832	0.976744	0.977099	0.977099	0.977099	0.977099	0.984615	0.992366	0.992366	0.969231	1	0.961832	0.961832	0.961832	0.954545	0.977099	0.961832	0.969231	0.969231	0.977444	0.977444	0.969697	0.9375	0.938462	0.946565	0.900763	0.892308	0.924242	0.885496	0.778626	0.025157	0.024845	0.025	0.025	0.037975	0.023952	0.025	0	0.023529	0.011236	0.006211
Rhodalysa	0.977099	0.977099	0.977099	0.977099	0.977099	0.969697	0.984848	0.977099	0.969697	0.969231	0.969697	0.969697	0.969697	0.969697	0.961832	0.954545	0.954545	0.961832	0.961832	1	1	1	0.962406	0.969697	0.954545	0.961832	0.961832	0.955224	0.955224	0.947368	0.945736	0.931298	0.924242	0.893939	0.870229	0.887218	0.878788	0.757576	0.025	0.024691	0.024845	0.024845	0.037736	0.02381	0.024845	0	0.023392	0.011173	0.006192
CosmicSans	0.977099	0.977099	0.977099	0.977099	0.977099	0.969697	0.984848	0.977099	0.969697	0.969231	0.969697	0.969697	0.969697	0.969697	0.961832	0.954545	0.954545	0.961832	0.961832	1	1	1	0.962406	0.969697	0.954545	0.961832	0.961832	0.955224	0.955224	0.947368	0.945736	0.931298	0.924242	0.893939	0.870229	0.887218	0.878788	0.757576	0.025	0.024691	0.024845	0.024845	0.037736	0.02381	0.024845	0	0.023392	0.011173	0.006192
Lillie	0.977099	0.977099	0.977099	0.977099	0.977099	0.969697	0.984848	0.977099	0.969697	0.969231	0.969697	0.969697	0.969697	0.969697	0.961832	0.954545	0.954545	0.961832	0.961832	1	1	1	0.962406	0.969697	0.954545	0.961832	0.961832	0.955224	0.955224	0.947368	0.945736	0.931298	0.924242	0.893939	0.870229	0.887218	0.878788	0.757576	0.025	0.024691	0.024845	0.024845	0.037736	0.02381	0.024845	0	0.023392	0.011173	0.006192
Krishelle	0.969697	0.969697	0.969697	0.969697	0.969697	0.962406	0.977444	0.984848	0.977444	0.961832	0.962406	0.962406	0.962406	0.962406	0.954545	0.947368	0.947368	0.969697	0.954545	0.962406	0.962406	0.962406	1	0.962406	0.947368	0.969697	0.954545	0.962963	0.962963	0.970149	0.953846	0.939394	0.932331	0.917293	0.893939	0.895522	0.887218	0.766917	0.024845	0.02454	0.024691	0.024691	0.0375	0.023669	0.024691	0	0.023256	0.011111	0.006173
Gollum	0.977099	0.977099	0.977099	0.977099	0.977099	0.969697	0.984848	0.977099	0.969697	0.969231	0.984848	0.984848	0.984848	0.984848	0.977099	0.969697	0.969697	0.977099	0.977099	0.969697	0.969697	0.969697	0.962406	1	0.984848	0.961832	0.961832	0.955224	0.955224	0.947368	0.945736	0.961832	0.939394	0.893939	0.870229	0.902256	0.878788	0.772727	0.025	0.024691	0.024845	0.024845	0.037736	0.02381	0.024845	0	0.023392	0.011173	0.006192
RER2	0.961832	0.961832	0.961832	0.961832	0.961832	0.954545	0.969697	0.961832	0.954545	0.953846	0.969697	0.969697	0.969697	0.969697	0.961832	0.954545	0.954545	0.961832	0.961832	0.954545	0.954545	0.954545	0.947368	0.984848	1	0.946565	0.946565	0.940299	0.940299	0.932331	0.930233	0.946565	0.924242	0.878788	0.854962	0.887218	0.863636	0.772727	0.025	0.024691	0.024845	0.024845	0.037736	0.02381	0.024845	0	0.023392	0.011173	0.006192
Natosaleda	0.984615	0.984615	0.984615	0.984615	0.984615	0.977099	0.977099	0.984615	0.977099	0.976744	0.961832	0.961832	0.961832	0.961832	0.969231	0.961832	0.961832	0.969231	0.969231	0.961832	0.961832	0.961832	0.969697	0.961832	0.946565	1	0.969231	0.962406	0.962406	0.969697	0.953125	0.938462	0.946565	0.916031	0.892308	0.909091	0.900763	0.778626	0.025157	0.024845	0.025	0.025	0.037975	0.023952	0.025	0	0.023529	0.011236	0.006211
Alatin	0.984615	0.984615	0.984615	0.984615	0.984615	0.977099	0.977099	0.969231	0.961832	0.976744	0.961832	0.961832	0.961832	0.961832	0.969231	0.961832	0.961832	0.953846	0.969231	0.961832	0.961832	0.961832	0.954545	0.961832	0.946565	0.969231	1	0.962406	0.962406	0.954545	0.9375	0.953846	0.961832	0.916031	0.892308	0.893939	0.900763	0.778626	0.025157	0.024845	0.025	0.025	0.037975	0.023952	0.025	0	0.023529	0.011236	0.006211
Espica	0.977444	0.977444	0.977444	0.977444	0.977444	0.970149	0.970149	0.962406	0.955224	0.969697	0.955224	0.955224	0.955224	0.955224	0.962406	0.970149	0.970149	0.947368	0.977444	0.955224	0.955224	0.955224	0.962963	0.955224	0.940299	0.962406	0.962406	1	1	0.992593	0.931298	0.917293	0.925373	0.910448	0.902256	0.903704	0.880597	0.761194	0.024691	0.02439	0.02454	0.02454	0.037267	0.023529	0.02454	0	0.023121	0.01105	0.006154
Belenaria	0.977444	0.977444	0.977444	0.977444	0.977444	0.970149	0.970149	0.962406	0.955224	0.969697	0.955224	0.955224	0.955224	0.955224	0.962406	0.970149	0.970149	0.947368	0.977444	0.955224	0.955224	0.955224	0.962963	0.955224	0.940299	0.962406	0.962406	1	1	0.992593	0.931298	0.917293	0.925373	0.910448	0.902256	0.903704	0.880597	0.761194	0.024691	0.02439	0.02454	0.02454	0.037267	0.023529	0.02454	0	0.023121	0.01105	0.006154
Shuman	0.969697	0.969697	0.969697	0.969697	0.969697	0.962406	0.962406	0.969697	0.962406	0.961832	0.947368	0.947368	0.947368	0.947368	0.954545	0.962406	0.962406	0.954545	0.969697	0.947368	0.947368	0.947368	0.970149	0.947368	0.932331	0.969697	0.954545	0.992593	0.992593	1	0.938462	0.924242	0.932331	0.917293	0.909091	0.910448	0.887218	0.766917	0.024845	0.02454	0.024691	0.024691	0.0375	0.023669	0.024691	0	0.023256	0.011111	0.006173
PhailMary	0.953125	0.953125	0.953125	0.953125	0.953125	0.945736	0.96124	0.96875	0.96124	0.944882	0.945736	0.945736	0.945736	0.945736	0.9375	0.930233	0.930233	0.953125	0.9375	0.945736	0.945736	0.945736	0.953846	0.945736	0.930233	0.953125	0.9375	0.931298	0.931298	0.938462	1	0.921875	0.914729	0.883721	0.859375	0.876923	0.868217	0.75969	0.025478	0.025157	0.025316	0.025316	0.038462	0.024242	0.025316	0	0.02381	0.011364	0.00625
BobbyDazzler	0.938462	0.938462	0.938462	0.938462	0.938462	0.931298	0.946565	0.953846	0.946565	0.930233	0.946565	0.946565	0.946565	0.946565	0.938462	0.931298	0.931298	0.953846	0.938462	0.931298	0.931298	0.931298	0.939394	0.961832	0.946565	0.938462	0.953846	0.917293	0.917293	0.924242	0.921875	1	0.946565	0.885496	0.876923	0.878788	0.870229	0.763359	0.025157	0.024845	0.025	0.025	0.037975	0.023952	0.025	0	0.023529	0.011236	0.006211
Yogi	0.946565	0.946565	0.946565	0.946565	0.946565	0.939394	0.939394	0.946565	0.939394	0.938462	0.954545	0.954545	0.954545	0.954545	0.961832	0.954545	0.954545	0.961832	0.946565	0.924242	0.924242	0.924242	0.932331	0.939394	0.924242	0.946565	0.961832	0.925373	0.925373	0.932331	0.914729	0.946565	1	0.893939	0.870229	0.902256	0.878788	0.772727	0.025	0.024691	0.024845	0.024845	0.037736	0.02381	0.024845	0	0.023392	0.011173	0.006192
Dinger	0.916031	0.916031	0.916031	0.916031	0.916031	0.909091	0.909091	0.916031	0.909091	0.907692	0.893939	0.893939	0.893939	0.893939	0.900763	0.893939	0.893939	0.900763	0.900763	0.893939	0.893939	0.893939	0.917293	0.893939	0.878788	0.916031	0.916031	0.910448	0.910448	0.917293	0.883721	0.885496	0.893939	1	0.977099	0.947368	0.939394	0.787879	0.025	0.024691	0.024845	0.024845	0.037736	0.02381	0.024845	0	0.023392	0.011173	0.006192
AngryOrchard	0.892308	0.892308	0.892308	0.892308	0.892308	0.885496	0.885496	0.892308	0.885496	0.883721	0.870229	0.870229	0.870229	0.870229	0.876923	0.885496	0.885496	0.876923	0.892308	0.870229	0.870229	0.870229	0.893939	0.870229	0.854962	0.892308	0.892308	0.902256	0.902256	0.909091	0.859375	0.876923	0.870229	0.977099	1	0.939394	0.916031	0.763359	0.025157	0.024845	0.025	0.025	0.037975	0.023952	0.025	0	0.011765	0	0.006211
Takoda	0.909091	0.909091	0.909091	0.909091	0.909091	0.902256	0.902256	0.909091	0.902256	0.900763	0.917293	0.917293	0.917293	0.917293	0.924242	0.932331	0.932331	0.924242	0.924242	0.887218	0.887218	0.887218	0.895522	0.902256	0.887218	0.909091	0.893939	0.903704	0.903704	0.910448	0.876923	0.878788	0.902256	0.947368	0.939394	1	0.917293	0.781955	0.024845	0.02454	0.024691	0.024691	0.0375	0.023669	0.024691	0	0.023256	0.011111	0.006173
Partridge	0.900763	0.900763	0.900763	0.900763	0.900763	0.893939	0.893939	0.900763	0.893939	0.892308	0.878788	0.878788	0.878788	0.878788	0.885496	0.878788	0.878788	0.885496	0.885496	0.878788	0.878788	0.878788	0.887218	0.878788	0.863636	0.900763	0.900763	0.880597	0.880597	0.887218	0.868217	0.870229	0.878788	0.939394	0.916031	0.917293	1	0.772727	0.025	0.024691	0.024845	0.024845	0.037736	0.02381	0.024845	0	0.023392	0.011173	0.006192
RGL3	0.778626	0.778626	0.778626	0.778626	0.778626	0.772727	0.772727	0.778626	0.772727	0.784615	0.772727	0.772727	0.772727	0.772727	0.778626	0.772727	0.772727	0.778626	0.778626	0.757576	0.757576	0.757576	0.766917	0.772727	0.772727	0.778626	0.778626	0.761194	0.761194	0.766917	0.75969	0.763359	0.772727	0.787879	0.763359	0.781955	0.772727	1	0.025	0.024691	0.024845	0.024845	0.025157	0.02381	0.024845	0	0.023392	0.011173	0.006192
Polyyuki	0.025157	0.025157	0.025157	0.025157	0.025157	0.025	0.025	0.025157	0.025	0.025316	0.025	0.025	0.025	0.025	0.025157	0.025	0.025	0.025157	0.025157	0.025	0.025	0.025	0.024845	0.025	0.025	0.025157	0.025157	0.024691	0.024691	0.024845	0.025478	0.025157	0.025	0.025	0.025157	0.024845	0.025	0.025	1	0.989474	0.984127	0.984127	0.86631	0.571429	0.349206	0	0	0.009662	0.005698
Braxoaddie	0.024845	0.024845	0.024845	0.024845	0.024845	0.024691	0.024691	0.024845	0.024691	0.025	0.024691	0.024691	0.024691	0.024691	0.024845	0.024691	0.024691	0.024845	0.024845	0.024691	0.024691	0.024691	0.02454	0.024691	0.024691	0.024845	0.024845	0.02439	0.02439	0.02454	0.025157	0.024845	0.024691	0.024691	0.024845	0.02454	0.024691	0.024691	0.989474	1	0.973822	0.973822	0.857143	0.565657	0.34555	0	0	0.009569	0.005666
Apiary	0.025	0.025	0.025	0.025	0.025	0.024845	0.024845	0.025	0.024845	0.025157	0.024845	0.024845	0.024845	0.024845	0.025	0.024845	0.024845	0.025	0.025	0.024845	0.024845	0.024845	0.024691	0.024845	0.024845	0.025	0.025	0.02454	0.02454	0.024691	0.025316	0.025	0.024845	0.024845	0.025	0.024691	0.024845	0.024845	0.984127	0.973822	1	1	0.87234	0.57868	0.357895	0	0	0.009615	0.005682
Maselop	0.025	0.025	0.025	0.025	0.025	0.024845	0.024845	0.025	0.024845	0.025157	0.024845	0.024845	0.024845	0.024845	0.025	0.024845	0.024845	0.025	0.025	0.024845	0.024845	0.024845	0.024691	0.024845	0.024845	0.025	0.025	0.02454	0.02454	0.024691	0.025316	0.025	0.024845	0.024845	0.025	0.024691	0.024845	0.024845	0.984127	0.973822	1	1	0.87234	0.57868	0.357895	0	0	0.009615	0.005682
GuyFagieri	0.037975	0.037975	0.037975	0.037975	0.037975	0.037736	0.037736	0.037975	0.037736	0.038217	0.037736	0.037736	0.037736	0.037736	0.037975	0.037736	0.037736	0.037975	0.037975	0.037736	0.037736	0.037736	0.0375	0.037736	0.037736	0.037975	0.037975	0.037267	0.037267	0.0375	0.038462	0.037975	0.037736	0.037736	0.037975	0.0375	0.037736	0.025157	0.86631	0.857143	0.87234	0.87234	1	0.594872	0.37234	0	0	0	0.005714
MacGully	0.023952	0.023952	0.023952	0.023952	0.023952	0.02381	0.02381	0.023952	0.02381	0.024096	0.02381	0.02381	0.02381	0.02381	0.023952	0.02381	0.02381	0.023952	0.023952	0.02381	0.02381	0.02381	0.023669	0.02381	0.02381	0.023952	0.023952	0.023529	0.023529	0.023669	0.024242	0.023952	0.02381	0.02381	0.023952	0.023669	0.02381	0.02381	0.571429	0.565657	0.57868	0.57868	0.594872	1	0.375635	0	0	0.009302	0.005571
ChewyVIII	0.025	0.025	0.025	0.025	0.025	0.024845	0.024845	0.025	0.024845	0.025157	0.024845	0.024845	0.024845	0.024845	0.025	0.024845	0.024845	0.025	0.025	0.024845	0.024845	0.024845	0.024691	0.024845	0.024845	0.025	0.025	0.02454	0.02454	0.024691	0.025316	0.025	0.024845	0.024845	0.025	0.024691	0.024845	0.024845	0.349206	0.34555	0.357895	0.357895	0.37234	0.375635	1	0.011173	0.01	0	0.005682
REQ1	0	0	0	0	0	0	0	0	0	0	0	0	0	0	0	0	0	0	0	0	0	0	0	0	0	0	0	0	0	0	0	0	0	0	0	0	0	0	0	0	0	0	0	0	0.011173	1	0.687831	0.284264	0.005865
Jflix2	0.023529	0.023529	0.023529	0.023529	0.023529	0.023392	0.023392	0.023529	0.023392	0.023669	0.023392	0.023392	0.023392	0.023392	0.023529	0.023392	0.023392	0.023529	0.023529	0.023392	0.023392	0.023392	0.023256	0.023392	0.023392	0.023529	0.023529	0.023121	0.023121	0.023256	0.02381	0.023529	0.023392	0.023392	0.011765	0.023256	0.023392	0.023392	0	0	0	0	0	0	0.01	0.687831	1	0.311927	0.005525
Shagrat	0.011236	0.011236	0.011236	0.011236	0.011236	0.011173	0.011173	0.011236	0.011173	0.011299	0.011173	0.011173	0.011173	0.011173	0.011236	0.011173	0.011173	0.011236	0.011236	0.011173	0.011173	0.011173	0.011111	0.011173	0.011173	0.011236	0.011236	0.01105	0.01105	0.011111	0.011364	0.011236	0.011173	0.011173	0	0.011111	0.011173	0.011173	0.009662	0.009569	0.009615	0.009615	0	0.009302	0	0.284264	0.311927	1	0
Grayson	0.006211	0.006211	0.006211	0.006211	0.006211	0.006192	0.006192	0.006211	0.006192	0.006231	0.006192	0.006192	0.006192	0.006192	0.006211	0.006192	0.006192	0.006211	0.006211	0.006192	0.006192	0.006192	0.006173	0.006192	0.006192	0.006211	0.006211	0.006154	0.006154	0.006173	0.00625	0.006211	0.006192	0.006192	0.006211	0.006173	0.006192	0.006192	0.005698	0.005666	0.005682	0.005682	0.005714	0.005571	0.005682	0.005865	0.005525	0	1
Peregrin	0.006231	0.006231	0.006231	0.006231	0.006231	0.006211	0.006211	0.006231	0.006211	0.00625	0.006211	0.006211	0.006211	0.006211	0.006231	0.006211	0.006211	0.006231	0.006231	0.006211	0.006211	0.006211	0.006192	0.006211	0.006211	0.006231	0.006231	0.006173	0.006173	0.006192	0.00627	0.006231	0.006211	0.006211	0.006231	0.006192	0.006211	0.006211	0.005714	0.005682	0.005698	0.005698	0.005731	0.005587	0.005698	0.005882	0.00554	0	0.849903
Weasels2	0.005988	0.005988	0.005988	0.005988	0.005988	0.00597	0.00597	0.005988	0.00597	0.006006	0.00597	0.00597	0.00597	0.00597	0.005988	0.00597	0.00597	0.005988	0.005988	0.00597	0.00597	0.00597	0.005952	0.00597	0.00597	0.005988	0.005988	0.005935	0.005935	0.005952	0.006024	0.005988	0.00597	0.00597	0.005988	0.005952	0.00597	0.01194	0.00551	0.005479	0.005495	0.005495	0.005525	0.005391	0.010989	0.005666	0.005348	0	0.623574
Reynauld	0	0	0	0	0	0	0	0	0	0	0	0	0	0	0	0	0	0	0	0	0	0	0	0	0	0	0	0	0	0	0	0	0	0	0	0	0	0	0.020305	0.020101	0.020202	0.020202	0.020408	0.019512	0.020202	0.010695	0.009615	0	0.016667
Mbo2	0.01087	0.01087	0.01087	0.01087	0.01087	0.010811	0.010811	0.01087	0.010811	0.010929	0.010811	0.010811	0.010811	0.010811	0.01087	0.010811	0.010811	0.01087	0.01087	0.010811	0.010811	0.010811	0.010753	0.010811	0.010811	0.01087	0.01087	0.010695	0.010695	0.010753	0.010989	0.01087	0.010811	0.010811	0.01087	0.010753	0.010811	0.010811	0.037559	0.037209	0.037383	0.037383	0.037736	0.036199	0.028037	0.009852	0.008929	0	0.010638
Trina	0.00639	0.00639	0.00639	0.00639	0.00639	0.006369	0.006369	0.00639	0.006369	0.00641	0.006369	0.006369	0.006369	0.006369	0.00639	0.006369	0.006369	0.00639	0.00639	0.006369	0.006369	0.006369	0.006349	0.006369	0.006369	0.00639	0.00639	0.006329	0.006329	0.006349	0.006431	0.00639	0.006369	0.006369	0.00639	0.006349	0.006369	0.006369	0	0	0	0	0	0	0.005831	0.006024	0.005666	0	0.265347
NiceHouse	0.00641	0.00641	0.00641	0.00641	0.00641	0.00639	0.00639	0.00641	0.00639	0.006431	0.00639	0.00639	0.00639	0.00639	0.00641	0.00639	0.00639	0.00641	0.00641	0.00639	0.00639	0.00639	0.006369	0.00639	0.00639	0.00641	0.00641	0.006349	0.006349	0.006369	0.006452	0.00641	0.00639	0.00639	0.00641	0.006369	0.00639	0.00639	0	0	0	0	0	0	0.005848	0.006042	0.005682	0	0.242063
Whack	0.014184	0.014184	0.014184	0.014184	0.014184	0.014085	0.014085	0.014184	0.014085	0.014286	0.014085	0.014085	0.014085	0.014085	0.014184	0.014085	0.014085	0.014184	0.014184	0.014085	0.014085	0.014085	0.013986	0.014085	0.014085	0.014184	0.014184	0.013889	0.013889	0.013986	0.014388	0.014184	0.014085	0.014085	0.014184	0.013986	0.014085	0.014085	0	0	0	0	0	0	0.011696	0.0125	0.01105	0.010582	0
REQ2	0.040816	0.040816	0.040816	0.040816	0.040816	0.040541	0.040541	0.040816	0.040541	0.041096	0.040541	0.040541	0.040541	0.040541	0.040816	0.040541	0.040541	0.040816	0.040816	0.040541	0.040541	0.040541	0.040268	0.040541	0.040541	0.040816	0.040816	0.04	0.04	0.040268	0.041379	0.040816	0.040541	0.040541	0.027211	0.040268	0.040541	0.040541	0	0	0	0	0	0	0.011299	0.012048	0.02139	0.020513	0
Pepy6	0	0	0	0	0	0	0	0	0	0	0	0	0	0	0	0	0	0	0	0	0	0	0	0	0	0	0	0	0	0	0	0	0	0	0	0	0	0	0.010204	0.010101	0.010152	0.010152	0.010256	0.029412	0	0	0	0	0.005571
Poco6	0	0	0	0	0	0	0	0	0	0	0	0	0	0	0	0	0	0	0	0	0	0	0	0	0	0	0	0	0	0	0	0	0	0	0	0	0	0	0.010204	0.010101	0.010152	0.010152	0.010256	0.019608	0	0	0	0	0.005571
DocB7	0	0	0	0	0	0	0	0	0	0	0	0	0	0	0	0	0	0	0	0	0	0	0	0	0	0	0	0	0	0	0	0	0	0	0	0	0	0	0.01005	0.00995	0.01	0.01	0.010101	0.019324	0.01	0	0	0	0.005525
E3	0.007067	0.007067	0.007067	0.007067	0.007067	0.007042	0.007042	0.007067	0.007042	0.007092	0.007042	0.007042	0.007042	0.007042	0.007067	0.007042	0.007042	0.007067	0.007067	0.007042	0.007042	0.007042	0.007018	0.007042	0.007042	0.007067	0.007067	0.006993	0.006993	0.007018	0.007117	0.007067	0.007042	0.007042	0.007067	0.007018	0.007042	0.007042	0.025641	0.025478	0.025559	0.025559	0.032154	0.0375	0.019169	0.013245	0.012384	0	0.008421
Finch	0.006873	0.006873	0.006873	0.006873	0.006873	0.006849	0.006849	0.006873	0.006849	0.006897	0.006849	0.006849	0.006849	0.006849	0.006873	0.006849	0.006849	0.006873	0.006873	0.006849	0.006849	0.006849	0.006826	0.006849	0.006849	0.006873	0.006873	0.006803	0.006803	0.006826	0	0.006873	0.006849	0.006849	0.006873	0.006826	0.006849	0.006849	0.0125	0.012422	0.012461	0.012461	0.012539	0.012195	0.006231	0	0	0	0.004141
Jace	0	0	0	0	0	0	0	0	0	0	0	0	0	0	0	0	0	0	0	0	0	0	0	0	0	0	0	0	0	0	0	0	0	0	0	0	0	0	0.032086	0.031746	0.031915	0.031915	0.021505	0.020513	0.010638	0	0.010101	0.009709	0.005714
Mbo4	0.030534	0.030534	0.030534	0.030534	0.030534	0.030303	0.030303	0.030534	0.030303	0.030769	0.030303	0.030303	0.030303	0.030303	0.030534	0.030303	0.030303	0.030534	0.030534	0.030303	0.030303	0.030303	0.030075	0.030303	0.030303	0.030534	0.030534	0.029851	0.029851	0.030075	0.031008	0.030534	0.030303	0.030303	0.030534	0.030075	0.030303	0.030303	0.025	0.024691	0.024845	0.024845	0.037736	0.02381	0.012422	0.013333	0.011696	0.011173	0
Pine5	0.013423	0.013423	0.013423	0.013423	0.013423	0.013333	0.013333	0.013423	0.013333	0.013514	0.013333	0.013333	0.013333	0.013333	0.013423	0.013333	0.013333	0.013423	0.013423	0.013333	0.013333	0.013333	0.013245	0.013333	0.013333	0.013423	0.013423	0.013158	0.013158	0.013245	0.013605	0.013423	0.013333	0.013333	0.013423	0.013245	0.013333	0.013333	0	0	0	0	0	0	0.022346	0	0	0	0
REQ3	0.032	0.032	0.032	0.032	0.032	0.031746	0.031746	0.032	0.031746	0.032258	0.031746	0.031746	0.031746	0.031746	0.032	0.031746	0.031746	0.032	0.032	0.031746	0.031746	0.031746	0.031496	0.031746	0.031746	0.032	0.032	0.03125	0.03125	0.031496	0.03252	0.032	0.031746	0.031746	0.032	0.031496	0.031746	0.031746	0.012987	0.012821	0.012903	0.012903	0.013072	0.012346	0.012903	0	0	0	0
RRH1	0	0	0	0	0	0	0	0	0	0	0	0	0	0	0	0	0	0	0	0	0	0	0	0	0	0	0	0	0	0	0	0	0	0	0	0	0	0	0	0	0	0	0	0	0	0	0	0	0
Sleepyhead	0.015152	0.015152	0.015152	0.015152	0.015152	0.015038	0.015038	0.015152	0.015038	0.015267	0.015038	0.015038	0.015038	0.015038	0.015152	0.015038	0.015038	0.015152	0.015152	0.015038	0.015038	0.015038	0.014925	0.015038	0.015038	0.015152	0.015152	0.014815	0.014815	0.014925	0.015385	0.015152	0.015038	0.015038	0.015152	0.014925	0.015038	0.015038	0	0	0	0	0	0	0	0.02649	0.023256	0.022222	0
Toil	0	0	0	0	0	0	0	0	0	0	0	0	0	0	0	0	0	0	0	0	0	0	0	0	0	0	0	0	0	0	0	0	0	0	0	0	0	0	0	0	0	0	0	0	0	0	0	0	0
Trogglehumper	0	0	0	0	0	0	0	0	0	0	0	0	0	0	0	0	0	0	0	0	0	0	0	0	0	0	0	0	0	0	0	0	0	0	0	0	0	0	0.027907	0.02765	0.027778	0.027778	0.037383	0.026906	0.009259	0.009756	0.00885	0.008547	0.026455
[truncated: 21 more columns]
