# Supplementary material for: Characterization of genomic diversity in bacteriophages infecting Rhodococcus
Source: PLoS One. 2026 Jun 29;21(6):e0352686. doi: 10.1371/journal.pone.0352686 (PMC13313380; doi:10.1371/journal.pone.0352686)
Supplement: S3 Table — (XLSX) [file pone.0352686.s003.xlsx]

## Sheet: Table info
Pairwise PEQ values for Rhodococcus phages
Analysis run August 5, 2024

## Sheet: rhodococcus_only_PEQ_80524
S3 Table. Pairwise PEQ values for all Rhodococcus phages
	Naiad	StCroix	Alatin	RexFury	Natosaleda	Belenaria	Espica	Shuman	Rhodalysa	Lillie	CosmicSans	TWAMP	UhSalsa	Nancinator	Erik	Swann	Phrankenstein	Bradshaw	Gollum	Alpacados	Bryce	Yoncess	Rasputin	Harlequin	Jester	Bonanza	Yogi	RER2	Hiro	Krishelle	AppleCloud	PhailMary	BobbyDazzler	AngryOrchard	Takoda	Dinger	Partridge	RGL3	Maselop	Apiary	Braxoaddie	Polyyuki	GuyFagieri	MacGully	Grayson	Peregrin	Weasels2	REQ1	Jflix2
Naiad	1	0.999929	0.993697	0.986165	0.984282	0.975496	0.976356	0.969732	0.964429	0.964287	0.966067	0.981676	0.974678	0.975748	0.971944	0.974869	0.973438	0.977462	0.972232	0.942215	0.949885	0.958232	0.949477	0.951645	0.952974	0.944989	0.93013	0.957918	0.916811	0.913398	0.905427	0.911199	0.900956	0.885681	0.898996	0.903428	0.849697	0.638104	0.00951	0.009538	0.009057	0.009538	0.012989	0.008858	0.002418	0.002407	0.002459	0	0.006668
StCroix	0.999929	1	0.993769	0.986236	0.984352	0.975566	0.976426	0.969803	0.964429	0.964287	0.966067	0.981676	0.974678	0.975748	0.971944	0.974869	0.973438	0.977462	0.972232	0.942215	0.949885	0.958304	0.949477	0.951716	0.953045	0.945059	0.93013	0.957918	0.91674	0.913468	0.905498	0.911269	0.900956	0.885753	0.898996	0.903499	0.849769	0.638104	0.00951	0.009538	0.009057	0.009538	0.012989	0.008858	0.002418	0.002407	0.002459	0	0.006668
Alatin	0.993697	0.993769	1	0.980312	0.978716	0.969787	0.970718	0.96382	0.958831	0.958689	0.96033	0.976068	0.968986	0.970169	0.966388	0.96918	0.967819	0.971616	0.966688	0.936798	0.944368	0.952707	0.943973	0.948296	0.947399	0.939757	0.933266	0.952361	0.911253	0.909364	0.90002	0.905468	0.903256	0.883981	0.893854	0.901915	0.848233	0.637838	0.009501	0.009529	0.009049	0.009529	0.012977	0.00885	0.002407	0.002397	0.002448	0	0.006662
RexFury	0.986165	0.986236	0.980312	1	0.989763	0.980627	0.981485	0.969297	0.965401	0.965259	0.9669	0.982589	0.979791	0.98074	0.973708	0.976778	0.976199	0.972746	0.977911	0.946875	0.953784	0.961991	0.954432	0.955735	0.957221	0.94913	0.934195	0.960097	0.918358	0.908631	0.908297	0.915904	0.904604	0.883673	0.895692	0.89979	0.846125	0.63776	0.009404	0.009387	0.009075	0.009387	0.012841	0.009143	0.002418	0.002408	0.00246	0	0.006671
Natosaleda	0.984282	0.984352	0.978716	0.989763	1	0.981927	0.984472	0.972433	0.963095	0.962954	0.964596	0.980283	0.981323	0.982277	0.973105	0.973475	0.973748	0.974292	0.976314	0.94245	0.94984	0.958187	0.94808	0.95306	0.953005	0.948772	0.933773	0.956363	0.916862	0.907603	0.904115	0.914998	0.903987	0.882397	0.896612	0.899998	0.846572	0.637712	0.009563	0.009592	0.00911	0.009592	0.01278	0.008912	0.002409	0.002398	0.00245	0	0.006615
Belenaria	0.975496	0.975566	0.969787	0.980627	0.981927	1	0.995458	0.981531	0.958079	0.957939	0.959569	0.97512	0.978752	0.980251	0.971033	0.968014	0.968072	0.964574	0.970472	0.936813	0.944041	0.948928	0.942453	0.948634	0.947743	0.939791	0.921995	0.94684	0.907925	0.905131	0.899136	0.910749	0.89421	0.886575	0.891564	0.900217	0.835581	0.629964	0.009479	0.00944	0.009641	0.00944	0.01299	0.008894	0.002406	0.002396	0.002448	0	0.006616
Espica	0.976356	0.976426	0.970718	0.981485	0.984472	0.995458	1	0.982721	0.959157	0.959017	0.960646	0.976186	0.979894	0.981395	0.972039	0.96902	0.969148	0.965445	0.971549	0.93797	0.945197	0.950078	0.943609	0.948406	0.948342	0.940665	0.922674	0.94786	0.909079	0.906365	0.89996	0.911646	0.893048	0.884432	0.892464	0.9004	0.836245	0.630287	0.009473	0.009434	0.009635	0.009434	0.012982	0.008888	0.002396	0.002386	0.002437	0	0.006612
Shuman	0.969732	0.969803	0.96382	0.969297	0.972433	0.981531	0.982721	1	0.948611	0.94847	0.950102	0.965731	0.965372	0.968376	0.959628	0.958662	0.957944	0.956272	0.959922	0.936254	0.94193	0.947244	0.942673	0.944591	0.945082	0.942191	0.924112	0.936605	0.915914	0.910584	0.900502	0.913408	0.893154	0.891783	0.899421	0.908996	0.844414	0.632017	0.009401	0.009361	0.009562	0.009361	0.013023	0.008934	0.002407	0.002397	0.002448	0	0.006619
Rhodalysa	0.964429	0.964429	0.958831	0.965401	0.963095	0.958079	0.959157	0.948611	1	0.999715	0.998365	0.98252	0.952675	0.956353	0.953535	0.960971	0.960958	0.957997	0.958772	0.928246	0.930901	0.939323	0.936797	0.93187	0.933218	0.93252	0.912349	0.954895	0.899609	0.890237	0.884435	0.908764	0.897093	0.859745	0.873144	0.876917	0.822934	0.627843	0.009438	0.00945	0.009652	0.00945	0.013076	0.008897	0.002407	0.002397	0.002448	0	0.006663
Lillie	0.964287	0.964287	0.958689	0.965259	0.962954	0.957939	0.959017	0.94847	0.999715	1	0.998223	0.982379	0.952533	0.95621	0.953394	0.960829	0.960816	0.957856	0.95863	0.928105	0.93076	0.939181	0.936655	0.931729	0.933077	0.93238	0.912208	0.954895	0.899468	0.890098	0.884294	0.908622	0.896951	0.859603	0.873002	0.876777	0.822792	0.627754	0.009438	0.00945	0.009652	0.00945	0.013076	0.008897	0.002407	0.002397	0.002448	0	0.006663
CosmicSans	0.966067	0.966067	0.96033	0.9669	0.964596	0.959569	0.960646	0.950102	0.998365	0.998223	1	0.984015	0.954179	0.957861	0.955041	0.962471	0.962457	0.959501	0.960273	0.929745	0.932407	0.940821	0.938296	0.933361	0.934712	0.934006	0.913851	0.956413	0.901089	0.89171	0.885925	0.910272	0.898613	0.861269	0.874662	0.878425	0.824486	0.62927	0.009432	0.009445	0.009646	0.009445	0.013069	0.008892	0.002406	0.002396	0.002448	0	0.006659
TWAMP	0.981676	0.981676	0.976068	0.982589	0.980283	0.97512	0.976186	0.965731	0.98252	0.982379	0.984015	1	0.969871	0.973622	0.970829	0.978075	0.97821	0.975274	0.97602	0.9454	0.94777	0.956159	0.953189	0.948635	0.950021	0.949516	0.929412	0.962933	0.916301	0.906255	0.898409	0.917523	0.905686	0.876263	0.889659	0.893207	0.839634	0.634881	0.009417	0.00943	0.009631	0.00943	0.012994	0.008877	0.002404	0.002394	0.002445	0	0.006647
UhSalsa	0.974678	0.974678	0.968986	0.979791	0.981323	0.978752	0.979894	0.965372	0.952675	0.952533	0.954179	0.969871	1	0.991519	0.990243	0.987082	0.987292	0.983569	0.981522	0.955549	0.962911	0.948317	0.961403	0.944977	0.946296	0.938199	0.940591	0.958278	0.907429	0.897309	0.896756	0.905421	0.902886	0.875397	0.909361	0.889588	0.833406	0.637218	0.009558	0.009586	0.009105	0.009586	0.012773	0.008907	0.002408	0.002398	0.002449	0	0.006665
Nancinator	0.975748	0.975748	0.970169	0.98074	0.982277	0.980251	0.981395	0.968376	0.956353	0.95621	0.957861	0.973622	0.991519	1	0.986143	0.983335	0.983186	0.977006	0.986048	0.951514	0.958898	0.951711	0.957535	0.948116	0.94952	0.942214	0.935942	0.96194	0.910075	0.899257	0.897905	0.907004	0.906827	0.877145	0.903464	0.891808	0.834795	0.640503	0.009597	0.009625	0.009142	0.009625	0.012825	0.008943	0.002414	0.002404	0.002455	0	0.006694
Erik	0.971944	0.971944	0.966388	0.973708	0.973105	0.971033	0.972039	0.959628	0.953535	0.953394	0.955041	0.970829	0.990243	0.986143	1	0.987637	0.987562	0.982125	0.978432	0.954022	0.961527	0.946428	0.962725	0.94237	0.943826	0.936015	0.937724	0.958233	0.906433	0.895955	0.891932	0.901524	0.900683	0.871692	0.906192	0.887318	0.82916	0.63581	0.009573	0.009602	0.009119	0.009602	0.012794	0.008921	0.00241	0.0024	0.002451	0	0.006677
Swann	0.974869	0.974869	0.96918	0.976778	0.973475	0.968014	0.96902	0.958662	0.960971	0.960829	0.962471	0.978075	0.987082	0.983335	0.987637	1	0.995091	0.990736	0.984985	0.96235	0.964093	0.949018	0.970982	0.945169	0.946631	0.94336	0.94023	0.968344	0.911934	0.903632	0.893845	0.910168	0.908407	0.872044	0.905387	0.890456	0.832617	0.636405	0.009552	0.009581	0.0091	0.009581	0.012766	0.008902	0.002407	0.002397	0.002448	0	0.006661
Phrankenstein	0.973438	0.973438	0.967819	0.976199	0.973748	0.968072	0.969148	0.957944	0.960958	0.960816	0.962457	0.97821	0.987292	0.983186	0.987562	0.995091	1	0.989097	0.985691	0.961711	0.963379	0.948369	0.969275	0.944309	0.945698	0.943775	0.940502	0.965199	0.911504	0.902013	0.89327	0.908878	0.907968	0.87137	0.904445	0.888662	0.831567	0.636759	0.009557	0.009586	0.009105	0.009586	0.012772	0.008906	0.002408	0.002398	0.002449	0	0.006665
Bradshaw	0.977462	0.977462	0.971616	0.972746	0.974292	0.964574	0.965445	0.956272	0.957997	0.957856	0.959501	0.975274	0.983569	0.977006	0.982125	0.990736	0.989097	1	0.979973	0.9571	0.959256	0.944305	0.964386	0.941599	0.943054	0.942995	0.939649	0.963861	0.911184	0.906627	0.891612	0.909902	0.907372	0.873987	0.907311	0.891075	0.834033	0.637071	0.009513	0.009541	0.00906	0.009541	0.012888	0.008861	0.002418	0.002408	0.00246	0	0.006779
Gollum	0.972232	0.972232	0.966688	0.977911	0.976314	0.970472	0.971549	0.959922	0.958772	0.95863	0.960273	0.97602	0.981522	0.986048	0.978432	0.984985	0.985691	0.979973	1	0.954306	0.955667	0.948513	0.960303	0.944879	0.946767	0.944131	0.932843	0.968027	0.912489	0.900897	0.895102	0.910538	0.912751	0.870461	0.895776	0.888744	0.831874	0.637162	0.009503	0.009531	0.009051	0.009531	0.012716	0.008904	0.002407	0.002397	0.002448	0	0.006825
Alpacados	0.942215	0.942215	0.936798	0.946875	0.94245	0.936813	0.93797	0.936254	0.928246	0.928105	0.929745	0.9454	0.955549	0.951514	0.954022	0.96235	0.961711	0.9571	0.954306	1	0.984916	0.97072	0.9803	0.96296	0.959867	0.969059	0.965984	0.941398	0.922573	0.903238	0.901904	0.924841	0.930079	0.88562	0.91711	0.901481	0.846579	0.635985	0.009397	0.009471	0.009155	0.009471	0.013044	0.009077	0.002407	0.002397	0.002448	0	0.006769
Bryce	0.949885	0.949885	0.944368	0.953784	0.94984	0.944041	0.945197	0.94193	0.930901	0.93076	0.932407	0.94777	0.962911	0.958898	0.961527	0.964093	0.963379	0.959256	0.955667	0.984916	1	0.98287	0.981473	0.977028	0.973538	0.966354	0.968249	0.943483	0.927039	0.905906	0.907777	0.925506	0.934517	0.890619	0.924546	0.908476	0.851695	0.637335	0.009422	0.009495	0.009178	0.009495	0.013078	0.0091	0.002411	0.002401	0.002452	0	0.006733
Yoncess	0.958232	0.958304	0.952707	0.961991	0.958187	0.948928	0.950078	0.947244	0.939323	0.939181	0.940821	0.956159	0.948317	0.951711	0.946428	0.949018	0.948369	0.944305	0.948513	0.97072	0.98287	1	0.967846	0.979829	0.976489	0.971143	0.955928	0.945152	0.932714	0.915664	0.912955	0.931537	0.936721	0.898832	0.90944	0.913181	0.859576	0.634766	0.009421	0.009495	0.009178	0.009495	0.013077	0.0091	0.002411	0.0024	0.002452	0	0.00528
Rasputin	0.949477	0.949477	0.943973	0.954432	0.94808	0.942453	0.943609	0.942673	0.936797	0.936655	0.938296	0.953189	0.961403	0.957535	0.962725	0.970982	0.969275	0.964386	0.960303	0.9803	0.981473	0.967846	1	0.960302	0.959469	0.961188	0.957762	0.944971	0.923123	0.911105	0.904351	0.923275	0.926534	0.884605	0.91767	0.902318	0.844871	0.635015	0.009364	0.009347	0.009032	0.009347	0.012749	0.009081	0.002407	0.002397	0.002449	0	0.006663
Harlequin	0.951645	0.951716	0.948296	0.955735	0.95306	0.948634	0.948406	0.944591	0.93187	0.931729	0.933361	0.948635	0.944977	0.948116	0.94237	0.945169	0.944309	0.941599	0.944879	0.96296	0.977028	0.979829	0.960302	1	0.986502	0.965041	0.94732	0.932574	0.927786	0.911496	0.913711	0.928105	0.922309	0.896115	0.907874	0.911469	0.855021	0.633931	0.009391	0.009465	0.009149	0.009465	0.013036	0.009071	0.002415	0.002405	0.002456	0	0.00671
Jester	0.952974	0.953045	0.947399	0.957221	0.953005	0.947743	0.948342	0.945082	0.933218	0.933077	0.934712	0.950021	0.946296	0.94952	0.943826	0.946631	0.945698	0.943054	0.946767	0.959867	0.973538	0.976489	0.959469	0.986502	1	0.962735	0.944491	0.93451	0.936741	0.918501	0.922444	0.936848	0.917571	0.895069	0.909096	0.91395	0.85727	0.635558	0.009385	0.009458	0.009146	0.009458	0.012967	0.009035	0.002418	0.002408	0.002459	0	0.006723
Bonanza	0.944989	0.945059	0.939757	0.94913	0.948772	0.939791	0.940665	0.942191	0.93252	0.93238	0.934006	0.949516	0.938199	0.942214	0.936015	0.94336	0.943775	0.942995	0.944131	0.969059	0.966354	0.971143	0.961188	0.965041	0.962735	1	0.969285	0.930515	0.929132	0.908993	0.903513	0.928827	0.92267	0.895031	0.904201	0.908502	0.851423	0.634709	0.009368	0.009442	0.009127	0.009442	0.013004	0.009049	0.002411	0.002401	0.002453	0	0.006248
Yogi	0.93013	0.93013	0.933266	0.934195	0.933773	0.921995	0.922674	0.924112	0.912349	0.912208	0.913851	0.929412	0.940591	0.935942	0.937724	0.94023	0.940502	0.939649	0.932843	0.965984	0.968249	0.955928	0.957762	0.94732	0.944491	0.969285	1	0.922343	0.905566	0.885769	0.885455	0.905109	0.922082	0.880542	0.905955	0.893468	0.839905	0.635128	0.009374	0.009447	0.009132	0.009447	0.013012	0.009055	0.002412	0.002402	0.002453	0	0.006252
RER2	0.957918	0.957918	0.952361	0.960097	0.956363	0.94684	0.94786	0.936605	0.954895	0.954895	0.956413	0.962933	0.958278	0.96194	0.958233	0.968344	0.965199	0.963861	0.968027	0.941398	0.943483	0.945152	0.944971	0.932574	0.93451	0.930515	0.922343	1	0.90047	0.892763	0.879008	0.9058	0.920295	0.860899	0.882814	0.873957	0.819406	0.638482	0.009482	0.009555	0.00924	0.009555	0.013039	0.00913	0.002442	0.002432	0.002482	0	0.005299
Hiro	0.916811	0.91674	0.911253	0.918358	0.916862	0.907925	0.909079	0.915914	0.899609	0.899468	0.901089	0.916301	0.907429	0.910075	0.906433	0.911934	0.911504	0.911184	0.912489	0.922573	0.927039	0.932714	0.923123	0.927786	0.936741	0.929132	0.905566	0.90047	1	0.971011	0.965245	0.946098	0.882866	0.861984	0.876024	0.880621	0.83048	0.640685	0.009353	0.009426	0.009116	0.009426	0.012986	0.009005	0.002403	0.002393	0.002444	0	0.006699
Krishelle	0.913398	0.913468	0.909364	0.908631	0.907603	0.905131	0.906365	0.910584	0.890237	0.890098	0.89171	0.906255	0.897309	0.899257	0.895955	0.903632	0.902013	0.906627	0.900897	0.903238	0.905906	0.915664	0.911105	0.911496	0.918501	0.908993	0.885769	0.892763	0.971011	1	0.960256	0.926506	0.867409	0.85837	0.864184	0.878703	0.822613	0.632392	0.009235	0.009269	0.008966	0.009269	0.012787	0.009051	0.002403	0.002392	0.002444	0	0.005219
AppleCloud	0.905427	0.905498	0.90002	0.908297	0.904115	0.899136	0.89996	0.900502	0.884435	0.884294	0.885925	0.898409	0.896756	0.897905	0.891932	0.893845	0.89327	0.891612	0.895102	0.901904	0.907777	0.912955	0.904351	0.913711	0.922444	0.903513	0.885455	0.879008	0.965245	0.960256	1	0.922114	0.856313	0.853131	0.865413	0.874798	0.826718	0.640915	0.009327	0.009363	0.009056	0.009363	0.012917	0.009142	0.002454	0.002443	0.002529	0	0.00667
PhailMary	0.911199	0.911269	0.905468	0.915904	0.914998	0.910749	0.911646	0.913408	0.908764	0.908622	0.910272	0.917523	0.905421	0.907004	0.901524	0.910168	0.908878	0.909902	0.910538	0.924841	0.925506	0.931537	0.923275	0.928105	0.936848	0.928827	0.905109	0.9058	0.946098	0.926506	0.922114	1	0.888766	0.855078	0.869017	0.87411	0.823843	0.622788	0.009494	0.009321	0.00968	0.009321	0.013241	0.009115	0.002423	0.002413	0.002465	0	0.006748
BobbyDazzler	0.900956	0.900956	0.903256	0.904604	0.903987	0.89421	0.893048	0.893154	0.897093	0.896951	0.898613	0.905686	0.902886	0.906827	0.900683	0.908407	0.907968	0.907372	0.912751	0.930079	0.934517	0.936721	0.926534	0.922309	0.917571	0.92267	0.922082	0.920295	0.882866	0.867409	0.856313	0.888766	1	0.862658	0.866397	0.862273	0.807606	0.62631	0.009551	0.009626	0.009304	0.009626	0.013259	0.009225	0.002478	0.002467	0.002518	0	0.005357
AngryOrchard	0.885681	0.885753	0.883981	0.883673	0.882397	0.886575	0.884432	0.891783	0.859745	0.859603	0.861269	0.876263	0.875397	0.877145	0.871692	0.872044	0.87137	0.873987	0.870461	0.88562	0.890619	0.898832	0.884605	0.896115	0.895069	0.895031	0.880542	0.860899	0.861984	0.85837	0.853131	0.855078	0.862658	1	0.954894	0.950948	0.87671	0.619915	0.009321	0.00941	0.009098	0.00941	0.0131	0.009157	0.002485	0.002474	0.002524	0	0.002817
Takoda	0.898996	0.898996	0.893854	0.895692	0.896612	0.891564	0.892464	0.899421	0.873144	0.873002	0.874662	0.889659	0.909361	0.903464	0.906192	0.905387	0.904445	0.907311	0.895776	0.91711	0.924546	0.90944	0.91767	0.907874	0.909096	0.904201	0.905955	0.882814	0.876024	0.864184	0.865413	0.869017	0.866397	0.954894	1	0.949927	0.884717	0.635061	0.00934	0.009429	0.009114	0.009429	0.013108	0.009117	0.002477	0.002466	0.002516	0	0.006758
Dinger	0.903428	0.903499	0.901915	0.89979	0.899998	0.900217	0.9004	0.908996	0.876917	0.876777	0.878425	0.893207	0.889588	0.891808	0.887318	0.890456	0.888662	0.891075	0.888744	0.901481	0.908476	0.913181	0.902318	0.911469	0.91395	0.908502	0.893468	0.873957	0.880621	0.878703	0.874798	0.87411	0.862273	0.950948	0.949927	1	0.915529	0.633073	0.009429	0.009404	0.009196	0.009404	0.012839	0.008909	0.002401	0.002391	0.002477	0	0.00679
Partridge	0.849697	0.849769	0.848233	0.846125	0.846572	0.835581	0.836245	0.844414	0.822934	0.822792	0.824486	0.839634	0.833406	0.834795	0.82916	0.832617	0.831567	0.834033	0.831874	0.846579	0.851695	0.859576	0.844871	0.855021	0.85727	0.851423	0.839905	0.819406	0.83048	0.822613	0.826718	0.823843	0.807606	0.87671	0.884717	0.915529	1	0.588366	0.009569	0.009461	0.009147	0.009461	0.013194	0.009367	0.00213	0.002121	0.002209	0	0.006926
RGL3	0.638104	0.638104	0.637838	0.63776	0.637712	0.629964	0.630287	0.632017	0.627843	0.627754	0.62927	0.634881	0.637218	0.640503	0.63581	0.636405	0.636759	0.637071	0.637162	0.635985	0.637335	0.634766	0.635015	0.633931	0.635558	0.634709	0.635128	0.638482	0.640685	0.632392	0.640915	0.622788	0.62631	0.619915	0.635061	0.633073	0.588366	1	0.009644	0.009435	0.009185	0.009435	0.009598	0.009745	0.002458	0.002448	0.004193	0	0.006883
Maselop	0.00951	0.00951	0.009501	0.009404	0.009563	0.009479	0.009473	0.009401	0.009438	0.009438	0.009432	0.009417	0.009558	0.009597	0.009573	0.009552	0.009557	0.009513	0.009503	0.009397	0.009422	0.009421	0.009364	0.009391	0.009385	0.009368	0.009374	0.009482	0.009353	0.009235	0.009327	0.009494	0.009551	0.009321	0.00934	0.009429	0.009569	0.009644	1	0.975658	0.945919	0.958348	0.740487	0.44741	0.005423	0.0053	0.005417	0	0
Apiary	0.009538	0.009538	0.009529	0.009387	0.009592	0.00944	0.009434	0.009361	0.00945	0.00945	0.009445	0.00943	0.009586	0.009625	0.009602	0.009581	0.009586	0.009541	0.009531	0.009471	0.009495	0.009495	0.009347	0.009465	0.009458	0.009442	0.009447	0.009555	0.009426	0.009269	0.009363	0.009321	0.009626	0.00941	0.009429	0.009404	0.009461	0.009435	0.975658	1	0.948005	0.966407	0.736759	0.447591	0.005455	0.0053	0.005417	0	0
Braxoaddie	0.009057	0.009057	0.009049	0.009075	0.00911	0.009641	0.009635	0.009562	0.009652	0.009652	0.009646	0.009631	0.009105	0.009142	0.009119	0.0091	0.009105	0.00906	0.009051	0.009155	0.009178	0.009178	0.009032	0.009149	0.009146	0.009127	0.009132	0.00924	0.009116	0.008966	0.009056	0.00968	0.009304	0.009098	0.009114	0.009196	0.009147	0.009185	0.945919	0.948005	1	0.977616	0.723602	0.439048	0.005406	0.005284	0.005401	0	0
Polyyuki	0.009538	0.009538	0.009529	0.009387	0.009592	0.00944	0.009434	0.009361	0.00945	0.00945	0.009445	0.00943	0.009586	0.009625	0.009602	0.009581	0.009586	0.009541	0.009531	0.009471	0.009495	0.009495	0.009347	0.009465	0.009458	0.009442	0.009447	0.009555	0.009426	0.009269	0.009363	0.009321	0.009626	0.00941	0.009429	0.009404	0.009461	0.009435	0.958348	0.966407	0.977616	1	0.725264	0.441413	0.005423	0.0053	0.005417	0	0
GuyFagieri	0.012989	0.012989	0.012977	0.012841	0.01278	0.01299	0.012982	0.013023	0.013076	0.013076	0.013069	0.012994	0.012773	0.012825	0.012794	0.012766	0.012772	0.012888	0.012716	0.013044	0.013078	0.013077	0.012749	0.013036	0.012967	0.013004	0.013012	0.013039	0.012986	0.012787	0.012917	0.013241	0.013259	0.0131	0.013108	0.012839	0.013194	0.009598	0.740487	0.736759	0.723602	0.725264	1	0.451899	0.005286	0.005382	0.005417	0	0
MacGully	0.008858	0.008858	0.00885	0.009143	0.008912	0.008894	0.008888	0.008934	0.008897	0.008897	0.008892	0.008877	0.008907	0.008943	0.008921	0.008902	0.008906	0.008861	0.008904	0.009077	0.0091	0.0091	0.009081	0.009071	0.009035	0.009049	0.009055	0.00913	0.009005	0.009051	0.009142	0.009115	0.009225	0.009157	0.009117	0.008909	0.009367	0.009745	0.763182	0.771948	0.794521	0.795755	0.937482	0.446312	0.00518	0.00523	0.005223	0	0
Grayson	0.002418	0.002418	0.002407	0.002418	0.002409	0.002406	0.002396	0.002407	0.002407	0.002407	0.002406	0.002404	0.002408	0.002414	0.00241	0.002407	0.002408	0.002418	0.002407	0.002407	0.002411	0.002411	0.002407	0.002415	0.002418	0.002411	0.002412	0.002442	0.002403	0.002403	0.002454	0.002423	0.002478	0.002485	0.002477	0.002401	0.00213	0.002458	0.709548	0.720809	0.753019	0.752497	0.988235	0.446592	1	0.794234	0.494004	0.004068	0.003797
Peregrin	0.002407	0.002407	0.002397	0.002408	0.002398	0.002396	0.002386	0.002397	0.002397	0.002397	0.002396	0.002394	0.002398	0.002404	0.0024	0.002397	0.002398	0.002408	0.002397	0.002397	0.002401	0.0024	0.002397	0.002405	0.002408	0.002401	0.002402	0.002432	0.002393	0.002392	0.002443	0.002413	0.002467	0.002474	0.002466	0.002391	0.002121	0.002448	0.0053	0.0053	0.005284	0.0053	0.005382	0.00523	0.794234	1	0.48075	0.004117	0.003903
Weasels2	0.002459	0.002459	0.002448	0.00246	0.00245	0.002448	0.002437	0.002448	0.002448	0.002448	0.002448	0.002445	0.002449	0.002455	0.002451	0.002448	0.002449	0.00246	0.002448	0.002448	0.002452	0.002452	0.002449	0.002456	0.002459	0.002453	0.002453	0.002482	0.002444	0.002444	0.002529	0.002465	0.002518	0.002524	0.002516	0.002477	0.002209	0.004193	0.005417	0.005417	0.005401	0.005417	0.005417	0.005223	0.494004	0.48075	1	0.003936	0.003707
REQ1	0	0	0	0	0	0	0	0	0	0	0	0	0	0	0	0	0	0	0	0	0	0	0	0	0	0	0	0	0	0	0	0	0	0	0	0	0	0	0	0	0	0	0	0	0.004068	0.004117	0.003936	1	0.563022
Jflix2	0.006668	0.006668	0.006662	0.006671	0.006615	0.006616	0.006612	0.006619	0.006663	0.006663	0.006659	0.006647	0.006665	0.006694	0.006677	0.006661	0.006665	0.006779	0.006825	0.006769	0.006733	0.00528	0.006663	0.00671	0.006723	0.006248	0.006252	0.005299	0.006699	0.005219	0.00667	0.006748	0.005357	0.002817	0.006758	0.00679	0.006926	0.006883	0	0	0	0	0	0	0.003797	0.003903	0.003707	0.563022	1
Trina	0.002434	0.002434	0.002423	0.002434	0.002425	0.002422	0.002412	0.002423	0.002423	0.002423	0.002422	0.00242	0.002424	0.00243	0.002426	0.002423	0.002424	0.002434	0.002423	0.002423	0.002427	0.002426	0.002423	0.002431	0.002434	0.002427	0.002428	0.002432	0.002419	0.002419	0.002468	0.002439	0.002423	0.00243	0.002422	0.002384	0.002124	0.002521	0	0	0	0	0	0	0.182207	0.174847	0.155485	0.000976	0.001012
NiceHouse	0.002591	0.002591	0.002579	0.002591	0.00258	0.002579	0.002568	0.002579	0.002579	0.002579	0.002578	0.002576	0.00258	0.002586	0.002582	0.002579	0.00258	0.002591	0.002579	0.002578	0.002583	0.002583	0.002579	0.002588	0.002591	0.002584	0.002585	0.002588	0.002575	0.002575	0.002625	0.002596	0.002581	0.00262	0.002611	0.002601	0.002368	0.00265	0	0	0	0	0	0	0.159591	0.150922	0.138226	0.001268	0.001137
Pepy6	0	0	0	0	0	0	0	0	0	0	0	0	0	0	0	0	0	0	0	0	0	0	0	0	0	0	0	0	0	0	0	0	0	0	0	0	0	0	0.00289	0.00289	0.002878	0.00289	0.002823	0.010464	0.001674	0.007744	0.001868	0	0
Poco6	0	0	0	0	0	0	0	0	0	0	0	0	0	0	0	0	0	0	0	0	0	0	0	0	0	0	0	0	0	0	0	0	0	0	0	0	0	0	0.003014	0.003014	0.003002	0.003014	0.002966	0.009864	0.001616	0.007719	0.001678	0	0
ChewyVIII	0.008582	0.008582	0.008574	0.008642	0.00864	0.008853	0.008847	0.009076	0.008859	0.008859	0.008853	0.008839	0.008635	0.00867	0.008649	0.008631	0.008635	0.008585	0.008632	0.008607	0.008629	0.008628	0.008615	0.008601	0.008909	0.008581	0.008586	0.008674	0.008828	0.008779	0.008865	0.009269	0.008746	0.008783	0.008849	0.008775	0.008938	0.008608	0.236532	0.236476	0.23061	0.231394	0.238538	0.249791	0.00305	0.003041	0.005087	0.008223	0.00779
DocB7	0	0	0	0	0	0	0	0	0	0	0	0	0	0	0	0	0	0	0	0	0	0	0	0	0	0	0	0	0	0	0	0	0	0	0	0	0	0	0.005415	0.005378	0.005393	0.005378	0.005365	0.006786	0.004517	0.004472	0.004324	0	0
E3	0.003128	0.003128	0.003127	0.003079	0.00311	0.003038	0.003037	0.003039	0.003072	0.003072	0.00307	0.003067	0.003109	0.003117	0.003112	0.003108	0.003109	0.003129	0.003108	0.003126	0.003131	0.003131	0.003077	0.003125	0.003129	0.003121	0.003122	0.003137	0.003122	0.003089	0.003108	0.003161	0.003157	0.003082	0.003156	0.003099	0.003113	0.003235	0.016869	0.016748	0.016592	0.016756	0.018688	0.020066	0.004609	0.004557	0.004368	0.007027	0.006664
Finch	0.001332	0.001332	0.001331	0.0013	0.0013	0.001294	0.001294	0.001295	0.001299	0.001299	0.001299	0.001298	0.0013	0.001303	0.001301	0.001299	0.0013	0.001332	0.001299	0.001299	0.001301	0.001301	0.001299	0.001267	0.001268	0.001297	0.001297	0.001304	0.001297	0.001324	0.0013	0	0.001312	0.001319	0.00133	0.001278	0.001292	0.001097	0.009399	0.00937	0.009373	0.009399	0.009456	0.00685	0.001709	0.004239	0.001647	0	0
Jace	0	0	0	0	0	0	0	0	0	0	0	0	0	0	0	0	0	0	0	0	0	0	0	0	0	0	0	0	0	0	0	0	0	0	0	0	0	0	0.015632	0.015631	0.015507	0.015631	0.01117	0.011598	0.003338	0.003296	0.003205	0	0.003878
Mbo2	0.00421	0.00421	0.004207	0.004228	0.004227	0.004352	0.00435	0.004353	0.004377	0.004377	0.004375	0.004369	0.004225	0.004239	0.00423	0.004222	0.004224	0.004211	0.004223	0.004159	0.004168	0.004168	0.004224	0.004157	0.004163	0.004148	0.00415	0.00418	0.004151	0.004236	0.004273	0.004332	0.004218	0.004221	0.004252	0.004254	0.004263	0.004734	0.014084	0.013849	0.013698	0.013849	0.013842	0.014455	0.00716	0.007111	0.007012	0.007988	0.007574
Mbo4	0.004289	0.004289	0.004284	0.004136	0.004289	0.004251	0.004247	0.004253	0.004285	0.004285	0.004282	0.004273	0.004286	0.004308	0.004295	0.004284	0.004286	0.00429	0.004285	0.004346	0.00436	0.004359	0.004348	0.004343	0.004352	0.00433	0.004333	0.004157	0.00424	0.004239	0.00429	0.004371	0.004432	0.004148	0.004281	0.004264	0.004426	0.004491	0.010686	0.010685	0.010632	0.010685	0.022757	0.010287	0	0	0	0.008877	0.008178
Pine5	0.009498	0.009498	0.009488	0.009503	0.009518	0.009423	0.009416	0.009426	0.009509	0.009509	0.009503	0.009486	0.009494	0.009536	0.00951	0.009488	0.009493	0.00952	0.00949	0.009612	0.00957	0.00957	0.009491	0.009537	0.009555	0.009511	0.009518	0.009566	0.00952	0.009399	0.009672	0.009536	0.007166	0.007227	0.009539	0.009563	0.00976	0.009702	0	0	0	0	0	0	0	0	0	0	0
REQ2	0.016205	0.016205	0.016187	0.016149	0.016143	0.015999	0.015986	0.015876	0.016191	0.016191	0.016179	0.016148	0.016133	0.016211	0.016229	0.016187	0.016197	0.016212	0.016126	0.015859	0.015909	0.014548	0.015933	0.015847	0.015958	0.01543	0.015429	0.014862	0.015882	0.014418	0.015951	0.01608	0.010839	0.01158	0.015916	0.015997	0.016283	0.015477	0	0	0	0	0	0	0	0	0.001761	0.00757	0.010604
REQ3	0.026334	0.026334	0.026302	0.026351	0.02634	0.026079	0.026056	0.026089	0.026308	0.026308	0.026287	0.02623	0.026321	0.026463	0.026377	0.026301	0.026319	0.026346	0.026383	0.026147	0.026238	0.026236	0.026163	0.026126	0.026414	0.026043	0.026062	0.0265	0.026292	0.026071	0.02642	0.026537	0.018774	0.026437	0.026281	0.0261	0.026757	0.025141	0.003591	0.003591	0.003572	0.003591	0.00344	0.003817	0	0	0	0	0
RRH1	0	0	0	0	0	0	0	0	0	0	0	0	0	0	0	0	0	0	0	0	0	0	0	0	0	0	0	0	0	0	0	0	0	0	0	0	0	0	0	0	0	0	0	0	0	0	0	0	0
Reynauld	0	0	0	0	0	0	0	0	0	0	0	0	0	0	0	0	0	0	0	0	0	0	0	0	0	0	0	0	0	0	0	0	0	0	0	0	0	0	0.008162	0.008161	0.008129	0.008161	0.008358	0.008157	0.009612	0.009184	0.008702	0.008783	0.008329
Shagrat	0.004447	0.004447	0.004443	0.004393	0.004392	0.004357	0.004354	0.004359	0.004444	0.004444	0.00444	0.004433	0.004389	0.004409	0.004452	0.004443	0.004445	0.004448	0.004388	0.004442	0.004454	0.002825	0.004444	0.004439	0.004447	0.00389	0.003893	0.002835	0.004432	0.002792	0.004393	0.004464	0.002866	0	0.004274	0.004425	0.004457	0.0042	0.001085	0.001085	0.00108	0.001085	0	0.001184	0	0	0	0.237293	0.241968
Sleepyhead	0.009637	0.009637	0.009626	0.009643	0.009639	0.009548	0.009541	0.009484	0.009628	0.009628	0.009621	0.009601	0.009632	0.009682	0.009652	0.009626	0.009632	0.009641	0.009628	0.009486	0.009517	0.009517	0.009492	0.009479	0.009734	0.009682	0.009457	0.009695	0.00946	0.009384	0.009503	0.009612	0.005844	0.009604	0.00955	0.009744	0.009739	0.009256	0	0	0	0	0	0	0	0	0	0.013116	0.011963
Toil	0	0	0	0	0	0	0	0	0	0	0	0	0	0	0	0	0	0	0	0	0	0	0	0	0	0	0	0	0	0	0	0	0	0	0	0	0	0	0	0	0	0	0	0	0	0	0	0	0
Trogglehumper	0	0	0	0	0	0	0	0	0	0	0	0	0	0	0	0	0	0	0	0	0	0	0	0	0	0	0	0	0	0	0	0	0	0	0	0	0	0	0.0165	0.016496	0.016436	0.016499	0.01982	0.016668	0.01487	0.014705	0.012469	0.01018	0.009597
Whack	0.008634	0.008634	0.008625	0.008639	0.008636	0.00856	0.008553	0.008563	0.008627	0.008627	0.008621	0.008604	0.008631	0.008672	0.008647	0.008625	0.00863	0.008638	0.008627	0.008623	0.00865	0.008649	0.008628	0.008617	0.008774	0.00873	0.008598	0.008683	0.008601	0.008536	0.008638	0.008672	0.005347	0.008664	0.008619	0.008725	0.008779	0.008498	0	0	0	0	0	0	0	0	0	0.008787	0.008207
[truncated: 21 more columns]
