# Supplementary material for: Characterization of genomic diversity in bacteriophages infecting Rhodococcus
Source: PLoS One. 2026 Jun 29;21(6):e0352686. doi: 10.1371/journal.pone.0352686 (PMC13313380; doi:10.1371/journal.pone.0352686)
Supplement: S4 Table — (XLSX) [file pone.0352686.s004.xlsx]

## Sheet: S3 Table Info
Pairwise GCS values for selected Rhodococcus and other reprsentative phages
Analysis run August 5, 2024

## Sheet: S3 Table_GCS values_representat
S4 Table. Pairwise GCS values for representative Rhodococcus and non-Rhodococcus Actinobacteriophages listed in S1_Text
	Bxb1	Jasper	L5	D29	RedRock	Bxz2	Kampy	Eagle	Benedict	Cuco	Blue7	Jeffabunny	Timshel	HINdeR	Saintus	Astro	Alma	PackMan	Twister	Goose	Et2Brutus	Mulciber	DarthPhader	Pharaoh	Phlei	Gail	Luchador	Rosalind	Soups	EagleEye	Lucyedi	PainterBoy	40AC	MyraDee	Kimona	Anthony	Bxz1	Rizal	Myrna	Phabba	Rasputin	AngryOrchard	RGL3	Bradshaw	Gravy	Kerry	Poco6	Pepy6	CapnMurica
Bxb1	1	0.703866	0.225555	0.222822	0.224685	0.242135	0.252244	0.252744	0.241509	0.233156	0.223301	0.222087	0.263957	0.27076	0.228576	0.229652	0.215661	0.2155	0.251346	0.243536	0.224455	0.229049	0.247523	0.233333	0.219991	0.222521	0.233671	0.221055	0.220311	0.217752	0.225392	0.222704	0.224621	0.257302	0.221409	0.227958	0	0	0.000741	0.00075	0.194387	0.192745	0.181397	0.193461	0	0	0	0	0
Jasper	0.703866	1	0.206174	0.20057	0.207119	0.225367	0.229385	0.229183	0.219353	0.215674	0.205633	0.202838	0.24848	0.254516	0.206384	0.209538	0.197737	0.194855	0.232004	0.223743	0.202703	0.206686	0.22334	0.20907	0.196219	0.196067	0.209073	0.198384	0.197935	0.19759	0.203385	0.200388	0.20652	0.232326	0.211276	0.204803	0.003982	0.004133	0.000653	0.000661	0.183169	0.182191	0.171332	0.182792	0	0	0	0	0
L5	0.225555	0.206174	1	0.669722	0.524673	0.357155	0.329385	0.331689	0.322805	0.324344	0.488692	0.484839	0.284591	0.285644	0.320221	0.31546	0.470766	0.459501	0.312759	0.311893	0.493445	0.496189	0.429414	0.456617	0.361242	0.443357	0.439955	0.355594	0.363175	0.490202	0.478464	0.465354	0.496922	0.305714	0.368858	0.414655	0.002746	0.002749	0.002435	0.002392	0.238916	0.237999	0.23113	0.238962	0	0	0	0	0
D29	0.222822	0.20057	0.669722	1	0.519391	0.364109	0.342532	0.34922	0.324851	0.324955	0.479836	0.491484	0.296904	0.294635	0.316954	0.319071	0.471145	0.463631	0.319293	0.320329	0.480701	0.486796	0.425985	0.454898	0.360564	0.437035	0.439796	0.349304	0.348312	0.469811	0.457941	0.457238	0.485091	0.306456	0.384815	0.41893	0.00273	0.002734	0.002499	0.002417	0.242536	0.236963	0.232408	0.242485	0.003446	0.003446	0	0	0
RedRock	0.224685	0.207119	0.524673	0.519391	1	0.369169	0.347336	0.34949	0.301959	0.302489	0.469939	0.466603	0.303788	0.303589	0.29694	0.287648	0.487415	0.484052	0.383795	0.383295	0.470735	0.477007	0.414049	0.4153	0.344846	0.467078	0.474364	0.344896	0.35167	0.471357	0.45872	0.457017	0.603778	0.290057	0.306002	0.376795	0	0	0.001867	0.002514	0.226191	0.224577	0.221875	0.225721	0	0	0	0	0
Bxz2	0.242135	0.225367	0.357155	0.364109	0.369169	1	0.409646	0.414389	0.333068	0.330411	0.316788	0.322977	0.361507	0.355134	0.314885	0.337731	0.36188	0.356107	0.464603	0.453172	0.321544	0.323372	0.337259	0.312792	0.298442	0.29419	0.306683	0.295993	0.302229	0.314699	0.314742	0.318647	0.340825	0.408637	0.444759	0.36205	0	0	0.001774	0.001795	0.258557	0.247774	0.245967	0.257812	0.003133	0.003133	0	0	0
Kampy	0.252244	0.229385	0.329385	0.342532	0.347336	0.409646	1	0.959625	0.300494	0.295703	0.325995	0.311633	0.393176	0.40586	0.291566	0.289048	0.317774	0.309519	0.554443	0.563198	0.301	0.299819	0.327896	0.327375	0.27945	0.303841	0.31592	0.294061	0.292914	0.301093	0.307325	0.298823	0.367039	0.376481	0.471076	0.329555	0.000609	0.000638	0.004468	0.004729	0.243179	0.243702	0.230566	0.242861	0	0	0	0	0
Eagle	0.252744	0.229183	0.331689	0.34922	0.34949	0.414389	0.959625	1	0.30233	0.297262	0.330404	0.316024	0.398431	0.408002	0.287041	0.291068	0.318125	0.31034	0.552751	0.560631	0.298511	0.29732	0.324286	0.324837	0.275584	0.302108	0.314293	0.292355	0.29115	0.296018	0.302696	0.297052	0.368353	0.378704	0.474185	0.33144	0.000609	0.000639	0.004499	0.00476	0.241382	0.241903	0.231916	0.241065	0.003672	0.003672	0	0	0
Benedict	0.241509	0.219353	0.322805	0.324851	0.301959	0.333068	0.300494	0.30233	1	0.744843	0.343335	0.344578	0.294399	0.304007	0.470993	0.475688	0.314743	0.316251	0.325779	0.310853	0.327592	0.316182	0.318348	0.295974	0.298825	0.299228	0.297813	0.301784	0.300879	0.34438	0.344734	0.344566	0.297905	0.363262	0.298569	0.361659	0	0	0.002037	0.002029	0.281909	0.282235	0.267536	0.282055	0.003522	0.003522	0	0	0
Cuco	0.233156	0.215674	0.324344	0.324955	0.302489	0.330411	0.295703	0.297262	0.744843	1	0.343165	0.3455	0.291558	0.300277	0.455967	0.470901	0.313543	0.317417	0.32357	0.30863	0.344955	0.336479	0.314971	0.294817	0.299962	0.289757	0.28718	0.300483	0.299669	0.35342	0.353589	0.353117	0.298903	0.356681	0.299757	0.364754	0	0	0.001875	0.002016	0.280502	0.282561	0.263941	0.281	0.003622	0.003622	0	0	0
Blue7	0.223301	0.205633	0.488692	0.479836	0.469939	0.316788	0.325995	0.330404	0.343335	0.343165	1	0.860947	0.299232	0.301501	0.312501	0.306003	0.468238	0.450492	0.318245	0.330582	0.458902	0.453412	0.439054	0.441015	0.375979	0.438989	0.437057	0.35632	0.35559	0.512723	0.536642	0.520998	0.481696	0.316852	0.293203	0.400786	0.000746	0.000632	0.004023	0.004365	0.230767	0.231078	0.223673	0.231823	0.003227	0.003227	0	0	0
Jeffabunny	0.222087	0.202838	0.484839	0.491484	0.466603	0.322977	0.311633	0.316024	0.344578	0.3455	0.860947	1	0.295458	0.295497	0.311392	0.306456	0.457788	0.443187	0.306144	0.306299	0.456808	0.4521	0.430525	0.422531	0.385208	0.431366	0.432842	0.356377	0.355791	0.506523	0.530925	0.527382	0.468491	0.319525	0.289359	0.393944	0	0	0.001886	0.001887	0.235891	0.23207	0.228892	0.237021	0.003262	0.003262	0	0	0
Timshel	0.263957	0.24848	0.284591	0.296904	0.303788	0.361507	0.393176	0.398431	0.294399	0.291558	0.299232	0.295458	1	0.839866	0.272907	0.278626	0.281561	0.275036	0.395568	0.380273	0.264932	0.256437	0.306176	0.286839	0.248003	0.264324	0.274148	0.255836	0.255225	0.28156	0.29242	0.289768	0.281618	0.322182	0.431256	0.301402	0.003392	0.003367	0.002061	0.002899	0.240275	0.230663	0.230705	0.239937	0.003254	0.003254	0	0	0
HINdeR	0.27076	0.254516	0.285644	0.294635	0.303589	0.355134	0.40586	0.408002	0.304007	0.300277	0.301501	0.295497	0.839866	1	0.280476	0.286136	0.285531	0.278378	0.402587	0.387551	0.272076	0.262795	0.31378	0.29422	0.245903	0.266849	0.278447	0.260165	0.259485	0.283756	0.294026	0.28418	0.2819	0.330401	0.430346	0.311052	0.003221	0.003196	0.002047	0.002849	0.240365	0.240865	0.226516	0.240335	0.003275	0.003275	0	0	0
Saintus	0.228576	0.206384	0.320221	0.316954	0.29694	0.314885	0.291566	0.287041	0.470993	0.455967	0.312501	0.311392	0.272907	0.280476	1	0.889018	0.309268	0.313764	0.296561	0.297519	0.313303	0.318304	0.289325	0.291008	0.292774	0.29675	0.294428	0.298174	0.297164	0.331932	0.332067	0.325891	0.290769	0.366315	0.289383	0.364395	0	0	0.001801	0.002469	0.252834	0.254762	0.235522	0.252985	0	0	0	0	0
Astro	0.229652	0.209538	0.31546	0.319071	0.287648	0.337731	0.289048	0.291068	0.475688	0.470901	0.306003	0.306456	0.278626	0.286136	0.889018	1	0.299856	0.303875	0.300629	0.292451	0.306292	0.31087	0.295674	0.282645	0.286952	0.287709	0.286064	0.288035	0.287107	0.32202	0.322219	0.316247	0.282531	0.39086	0.288809	0.374253	0	0	0.001802	0.002502	0.261482	0.261701	0.241617	0.261183	0.003326	0.003326	0	0	0
Alma	0.215661	0.197737	0.470766	0.471145	0.487415	0.36188	0.317774	0.318125	0.314743	0.313543	0.468238	0.457788	0.281561	0.285531	0.309268	0.299856	1	0.861404	0.343108	0.337122	0.440543	0.448121	0.480287	0.480154	0.363026	0.492821	0.489539	0.352433	0.358459	0.478775	0.47414	0.46471	0.47049	0.309395	0.299192	0.400509	0	0	0.00263	0.003261	0.23299	0.232634	0.228083	0.232756	0	0	0	0	0
PackMan	0.2155	0.194855	0.459501	0.463631	0.484052	0.356107	0.309519	0.31034	0.316251	0.317417	0.450492	0.443187	0.275036	0.278378	0.313764	0.303875	0.861404	1	0.334935	0.330735	0.433142	0.435509	0.455533	0.478317	0.35979	0.491142	0.488875	0.357067	0.356269	0.455673	0.45083	0.446447	0.458512	0.314451	0.300426	0.387686	0	0	0.002463	0.003286	0.234636	0.240116	0.230345	0.234332	0	0	0	0	0
Twister	0.251346	0.232004	0.312759	0.319293	0.383795	0.464603	0.554443	0.552751	0.325779	0.32357	0.318245	0.306144	0.395568	0.402587	0.296561	0.300629	0.343108	0.334935	1	0.861506	0.300249	0.303224	0.329934	0.301155	0.309913	0.307029	0.315509	0.300702	0.30048	0.309383	0.308732	0.30231	0.392293	0.362507	0.458199	0.33311	0	0	0.005461	0.003975	0.266568	0.266261	0.250081	0.26686	0	0	0.003349	0	0
Goose	0.243536	0.223743	0.311893	0.320329	0.383295	0.453172	0.563198	0.560631	0.310853	0.30863	0.330582	0.306299	0.380273	0.387551	0.297519	0.292451	0.337122	0.330735	0.861506	1	0.300145	0.30583	0.32512	0.314385	0.306821	0.308156	0.315503	0.302475	0.302431	0.304001	0.303729	0.297022	0.398049	0.355469	0.46026	0.330971	0	0	0.004201	0.003968	0.25264	0.252117	0.234638	0.252883	0	0	0.003271	0	0
Et2Brutus	0.224455	0.202703	0.493445	0.480701	0.470735	0.321544	0.301	0.298511	0.327592	0.344955	0.458902	0.456808	0.264932	0.272076	0.313303	0.306292	0.440543	0.433142	0.300249	0.300145	1	0.921237	0.395093	0.387335	0.377055	0.444796	0.439253	0.351379	0.357592	0.48331	0.475582	0.465102	0.457132	0.28775	0.290333	0.384063	0	0	0.003681	0.003747	0.229499	0.226925	0.216076	0.228904	0	0	0	0	0
Mulciber	0.229049	0.206686	0.496189	0.486796	0.477007	0.323372	0.299819	0.29732	0.316182	0.336479	0.453412	0.4521	0.256437	0.262795	0.318304	0.31087	0.448121	0.435509	0.303224	0.30583	0.921237	1	0.4027	0.394304	0.3756	0.453846	0.447939	0.355899	0.361956	0.476534	0.468672	0.458015	0.457718	0.292656	0.293217	0.388669	0	0	0.003688	0.003821	0.232258	0.229394	0.215335	0.231507	0	0	0	0	0
DarthPhader	0.247523	0.22334	0.429414	0.425985	0.414049	0.337259	0.327896	0.324286	0.318348	0.314971	0.439054	0.430525	0.306176	0.31378	0.289325	0.295674	0.480287	0.455533	0.329934	0.32512	0.395093	0.4027	1	0.60575	0.339799	0.409275	0.405837	0.329181	0.335162	0.435098	0.441671	0.430957	0.448601	0.313538	0.303678	0.381982	0.001738	0.00177	0.000666	0.001244	0.241279	0.240293	0.23092	0.240801	0	0	0	0	0
Pharaoh	0.233333	0.20907	0.456617	0.454898	0.4153	0.312792	0.327375	0.324837	0.295974	0.294817	0.441015	0.422531	0.286839	0.29422	0.291008	0.282645	0.480154	0.478317	0.301155	0.314385	0.387335	0.394304	0.60575	1	0.347749	0.399386	0.40497	0.339931	0.336499	0.442391	0.448749	0.436356	0.429207	0.300881	0.313808	0.363485	0	0	0.001365	0.000685	0.231452	0.235934	0.216629	0.231516	0	0	0	0	0
Phlei	0.219991	0.196219	0.361242	0.360564	0.344846	0.298442	0.27945	0.275584	0.298825	0.299962	0.375979	0.385208	0.248003	0.245903	0.292774	0.286952	0.363026	0.35979	0.309913	0.306821	0.377055	0.3756	0.339799	0.347749	1	0.327712	0.332792	0.322151	0.321156	0.394204	0.391601	0.387125	0.360923	0.272739	0.289877	0.335664	0	0	0.002896	0.002835	0.23649	0.226531	0.219922	0.236833	0	0	0	0	0
Gail	0.222521	0.196067	0.443357	0.437035	0.467078	0.29419	0.303841	0.302108	0.299228	0.289757	0.438989	0.431366	0.264324	0.266849	0.29675	0.287709	0.492821	0.491142	0.307029	0.308156	0.444796	0.453846	0.409275	0.399386	0.327712	1	0.827863	0.343839	0.343212	0.455865	0.452525	0.438454	0.452076	0.304296	0.272308	0.370795	0	0	0.002448	0.003055	0.218406	0.216808	0.206865	0.217963	0	0	0	0	0
Luchador	0.233671	0.209073	0.439955	0.439796	0.474364	0.306683	0.31592	0.314293	0.297813	0.28718	0.437057	0.432842	0.274148	0.278447	0.294428	0.286064	0.489539	0.488875	0.315509	0.315503	0.439253	0.447939	0.405837	0.40497	0.332792	0.827863	1	0.345705	0.345188	0.450179	0.444542	0.430835	0.454587	0.30702	0.272801	0.371412	0	0	0.002398	0.003006	0.223405	0.221918	0.212097	0.223214	0	0	0	0	0
Rosalind	0.221055	0.198384	0.355594	0.349304	0.344896	0.295993	0.294061	0.292355	0.301784	0.300483	0.35632	0.356377	0.255836	0.260165	0.298174	0.288035	0.352433	0.357067	0.300702	0.302475	0.351379	0.355899	0.329181	0.339931	0.322151	0.343839	0.345705	1	0.945236	0.373493	0.373574	0.364349	0.347213	0.28821	0.276327	0.334193	0.000626	0.000627	0.002699	0.003236	0.244499	0.243329	0.229131	0.244575	0	0	0	0	0
Soups	0.220311	0.197935	0.363175	0.348312	0.35167	0.302229	0.292914	0.29115	0.300879	0.299669	0.35559	0.355791	0.255225	0.259485	0.297164	0.287107	0.358459	0.356269	0.30048	0.302431	0.357592	0.361956	0.335162	0.336499	0.321156	0.343212	0.345188	0.945236	1	0.379965	0.379856	0.370629	0.353043	0.287207	0.275631	0.336734	0.000625	0.000625	0.002695	0.003231	0.243928	0.242989	0.228857	0.243975	0	0	0	0	0
EagleEye	0.217752	0.19759	0.490202	0.469811	0.471357	0.314699	0.301093	0.296018	0.34438	0.35342	0.512723	0.506523	0.28156	0.283756	0.331932	0.32202	0.478775	0.455673	0.309383	0.304001	0.48331	0.476534	0.435098	0.442391	0.394204	0.455865	0.450179	0.373493	0.379965	1	0.949588	0.911172	0.491977	0.291032	0.280423	0.421809	0.000694	0.000637	0.002571	0.0036	0.234395	0.234466	0.218677	0.233958	0	0	0	0	0
Lucyedi	0.225392	0.203385	0.478464	0.457941	0.45872	0.314742	0.307325	0.302696	0.344734	0.353589	0.536642	0.530925	0.29242	0.294026	0.332067	0.322219	0.47414	0.45083	0.308732	0.303729	0.475582	0.468672	0.441671	0.448749	0.391601	0.452525	0.444542	0.373574	0.379856	0.949588	1	0.957637	0.482983	0.297392	0.280063	0.410916	0.000752	0.000666	0.002627	0.003655	0.234079	0.234115	0.218076	0.233643	0	0	0	0	0
PainterBoy	0.222704	0.200388	0.465354	0.457238	0.457017	0.318647	0.298823	0.297052	0.344566	0.353117	0.520998	0.527382	0.289768	0.28418	0.325891	0.316247	0.46471	0.446447	0.30231	0.297022	0.465102	0.458015	0.430957	0.436356	0.387125	0.438454	0.430835	0.364349	0.370629	0.911172	0.957637	1	0.478063	0.290789	0.277895	0.40908	0	0	0.002656	0.003256	0.232542	0.227109	0.219902	0.232103	0	0	0	0	0
40AC	0.224621	0.20652	0.496922	0.485091	0.603778	0.340825	0.367039	0.368353	0.297905	0.298903	0.481696	0.468491	0.281618	0.2819	0.290769	0.282531	0.47049	0.458512	0.392293	0.398049	0.457132	0.457718	0.448601	0.429207	0.360923	0.452076	0.454587	0.347213	0.353043	0.491977	0.482983	0.478063	1	0.285594	0.29732	0.392841	0	0	0.002491	0.002519	0.225473	0.224745	0.216852	0.22475	0	0	0	0	0
MyraDee	0.257302	0.232326	0.305714	0.306456	0.290057	0.408637	0.376481	0.378704	0.363262	0.356681	0.316852	0.319525	0.322182	0.330401	0.366315	0.39086	0.309395	0.314451	0.362507	0.355469	0.28775	0.292656	0.313538	0.300881	0.272739	0.304296	0.30702	0.28821	0.287207	0.291032	0.297392	0.290789	0.285594	1	0.323515	0.344343	0	0	0.001861	0.001873	0.266075	0.265897	0.244761	0.266439	0.003207	0.003207	0	0	0
Kimona	0.221409	0.211276	0.368858	0.384815	0.306002	0.444759	0.471076	0.474185	0.298569	0.299757	0.293203	0.289359	0.431256	0.430346	0.289383	0.288809	0.299192	0.300426	0.458199	0.46026	0.290333	0.293217	0.303678	0.313808	0.289877	0.272308	0.272801	0.276327	0.275631	0.280423	0.280063	0.277895	0.29732	0.323515	1	0.306439	0.002886	0.00289	0.004292	0.004232	0.244783	0.233614	0.226515	0.244082	0.00327	0.00327	0	0	0
Anthony	0.227958	0.204803	0.414655	0.41893	0.376795	0.36205	0.329555	0.33144	0.361659	0.364754	0.400786	0.393944	0.301402	0.311052	0.364395	0.374253	0.400509	0.387686	0.33311	0.330971	0.384063	0.388669	0.381982	0.363485	0.335664	0.370795	0.371412	0.334193	0.336734	0.421809	0.410916	0.40908	0.392841	0.344343	0.306439	1	0	0	0.002378	0.002303	0.263681	0.264325	0.25003	0.263907	0.003616	0.003616	0	0	0
Bxz1	0	0.003982	0.002746	0.00273	0	0	0.000609	0.000609	0	0	0.000746	0	0.003392	0.003221	0	0	0	0	0	0	0	0	0.001738	0	0	0	0	0.000626	0.000625	0.000694	0.000752	0	0	0	0.002886	0	1	0.881269	0.272312	0.269513	0	0	0	0	0	0	0.002986	0.002955	0
Rizal	0	0.004133	0.002749	0.002734	0	0	0.000638	0.000639	0	0	0.000632	0	0.003367	0.003196	0	0	0	0	0	0	0	0	0.00177	0	0	0	0	0.000627	0.000625	0.000637	0.000666	0	0	0	0.00289	0	0.881269	1	0.264919	0.260247	0	0	0	0	0	0	0.00299	0.002958	0
Myrna	0.000741	0.000653	0.002435	0.002499	0.001867	0.001774	0.004468	0.004499	0.002037	0.001875	0.004023	0.001886	0.002061	0.002047	0.001801	0.001802	0.00263	0.002463	0.005461	0.004201	0.003681	0.003688	0.000666	0.001365	0.002896	0.002448	0.002398	0.002699	0.002695	0.002571	0.002627	0.002656	0.002491	0.001861	0.004292	0.002378	0.272312	0.264919	1	0.722373	0.000831	0.000832	0.000904	0.000831	0	0	0.002885	0.002855	0
Phabba	0.00075	0.000661	0.002392	0.002417	0.002514	0.001795	0.004729	0.00476	0.002029	0.002016	0.004365	0.001887	0.002899	0.002849	0.002469	0.002502	0.003261	0.003286	0.003975	0.003968	0.003747	0.003821	0.001244	0.000685	0.002835	0.003055	0.003006	0.003236	0.003231	0.0036	0.003655	0.003256	0.002519	0.001873	0.004232	0.002303	0.269513	0.260247	0.722373	1	0.000841	0.000842	0.000861	0.000841	0	0	0.002861	0.002857	0
Rasputin	0.194387	0.183169	0.238916	0.242536	0.226191	0.258557	0.243179	0.241382	0.281909	0.280502	0.230767	0.235891	0.240275	0.240365	0.252834	0.261482	0.23299	0.234636	0.266568	0.25264	0.229499	0.232258	0.241279	0.231452	0.23649	0.218406	0.223405	0.244499	0.243928	0.234395	0.234079	0.232542	0.225473	0.266075	0.244783	0.263681	0	0	0.000831	0.000841	1	0.884605	0.633464	0.964386	0.00315	0.00315	0	0	0
AngryOrchard	0.192745	0.182191	0.237999	0.236963	0.224577	0.247774	0.243702	0.241903	0.282235	0.282561	0.231078	0.23207	0.230663	0.240865	0.254762	0.261701	0.232634	0.240116	0.266261	0.252117	0.226925	0.229394	0.240293	0.235934	0.226531	0.216808	0.221918	0.243329	0.242989	0.234466	0.234115	0.227109	0.224745	0.265897	0.233614	0.264325	0	0	0.000832	0.000842	0.884605	1	0.620265	0.873987	0	0	0	0	0
RGL3	0.181397	0.171332	0.23113	0.232408	0.221875	0.245967	0.230566	0.231916	0.267536	0.263941	0.223673	0.228892	0.230705	0.226516	0.235522	0.241617	0.228083	0.230345	0.250081	0.234638	0.216076	0.215335	0.23092	0.216629	0.219922	0.206865	0.212097	0.229131	0.228857	0.218677	0.218076	0.219902	0.216852	0.244761	0.226515	0.25003	0	0	0.000904	0.000861	0.633464	0.620265	1	0.635382	0	0	0	0	0
Bradshaw	0.193461	0.182792	0.238962	0.242485	0.225721	0.257812	0.242861	0.241065	0.282055	0.281	0.231823	0.237021	0.239937	0.240335	0.252985	0.261183	0.232756	0.234332	0.26686	0.252883	0.228904	0.231507	0.240801	0.231516	0.236833	0.217963	0.223214	0.244575	0.243975	0.233958	0.233643	0.232103	0.22475	0.266439	0.244082	0.263907	0	0	0.000831	0.000841	0.964386	0.873987	0.635382	1	0.003153	0.003153	0	0	0
Gravy	0	0	0	0.003446	0	0.003133	0	0.003672	0.003522	0.003622	0.003227	0.003262	0.003254	0.003275	0	0.003326	0	0	0	0	0	0	0	0	0	0	0	0	0	0	0	0	0	0.003207	0.00327	0.003616	0	0	0	0	0.00315	0	0	0.003153	1	1	0.364459	0.370395	0.239972
Kerry	0	0	0	0.003446	0	0.003133	0	0.003672	0.003522	0.003622	0.003227	0.003262	0.003254	0.003275	0	0.003326	0	0	0	0	0	0	0	0	0	0	0	0	0	0	0	0	0	0.003207	0.00327	0.003616	0	0	0	0	0.00315	0	0	0.003153	1	1	0.364459	0.370395	0.239972
Poco6	0	0	0	0	0	0	0	0	0	0	0	0	0	0	0	0	0	0	0.003349	0.003271	0	0	0	0	0	0	0	0	0	0	0	0	0	0	0	0	0.002986	0.00299	0.002885	0.002861	0	0	0	0	0.364459	0.364459	1	0.709395	0.215052
Pepy6	0	0	0	0	0	0	0	0	0	0	0	0	0	0	0	0	0	0	0	0	0	0	0	0	0	0	0	0	0	0	0	0	0	0	0	0	0.002955	0.002958	0.002855	0.002857	0	0	0	0	0.370395	0.370395	0.709395	1	0.218826
CapnMurica	0	0	0	0	0	0	0	0	0	0	0	0	0	0	0	0	0	0	0	0	0	0	0	0	0	0	0	0	0	0	0	0	0	0	0	0	0	0	0	0	0	0	0	0	0.239972	0.239972	0.215052	0.218826	1
Gordon	0	0	0	0	0	0	0	0	0	0	0	0	0	0	0	0	0	0	0	0	0	0	0	0	0	0	0	0	0	0	0	0	0	0	0	0	0	0	0	0	0	0	0	0	0.238766	0.238766	0.214144	0.217869	0.841968
Giantsbane	0	0	0	0	0	0	0	0	0	0	0	0	0	0	0	0	0	0	0	0	0	0	0	0	0	0	0	0	0	0	0	0	0	0	0	0	0	0	0	0	0	0	0	0	0.240039	0.240039	0.216026	0.2184	0.588775
Shepard	0	0	0	0	0	0	0	0	0	0	0	0	0	0	0	0	0	0	0	0	0	0	0	0	0	0	0	0	0	0	0	0	0	0	0	0	0	0	0	0	0	0	0	0	0.240544	0.240544	0.211974	0.21543	0.592335
Ingrid	0	0	0	0	0	0	0	0	0	0	0	0	0	0	0	0	0	0	0	0	0	0	0	0	0	0	0	0	0	0	0	0	0	0	0	0	0	0	0	0	0	0	0	0	0.239195	0.239279	0.21616	0.218967	0.595664
Loretta	0	0	0	0	0	0	0	0	0	0	0	0	0	0	0	0	0	0	0	0	0	0	0	0	0	0	0	0	0	0	0	0	0	0	0	0	0	0	0	0	0	0	0	0	0.240645	0.240645	0.216226	0.220128	0.594857
Caterpillar	0	0	0	0	0	0	0	0	0	0	0	0	0	0	0	0	0	0	0	0	0	0	0	0	0	0	0	0	0	0	0	0	0	0	0	0	0	0	0	0	0	0	0	0	0.239156	0.239156	0.211312	0.214588	0.64056
MediumFry	0	0	0	0	0	0	0	0	0	0	0	0	0	0	0	0	0	0	0	0	0	0	0	0	0	0	0	0	0	0	0	0	0	0	0	0	0	0	0	0	0	0	0	0	0.236515	0.236515	0.208621	0.211951	0.63629
Makai	0	0	0	0	0	0	0	0	0	0	0	0	0	0	0	0	0	0	0	0	0	0	0	0	0	0	0	0	0	0	0	0	0	0	0	0	0	0	0	0	0	0	0	0	0.238513	0.238513	0.214986	0.217872	0.564357
Truckee	0	0	0	0	0	0	0	0	0	0	0	0	0	0	0	0	0	0	0	0	0	0	0	0	0	0	0	0	0	0	0	0	0	0	0	0	0	0	0	0	0	0	0	0	0.238494	0.238494	0.211069	0.213903	0.556019
Zeina	0	0	0	0	0	0	0	0	0	0	0	0	0	0	0	0	0	0	0	0	0	0	0	0	0	0	0	0	0	0	0	0	0	0	0	0	0.000706	0.000706	0	0	0	0	0	0	0.238981	0.238981	0.207905	0.210577	0.334385
Uzumaki	0	0	0	0	0	0	0	0	0	0	0	0	0	0	0	0	0	0	0	0	0	0	0	0	0	0	0	0	0	0	0	0	0	0	0	0	0.000765	0.000766	0	0	0	0	0	0	0.243612	0.243612	0.210629	0.213153	0.331586
Turuncu	0.007158	0.007044	0.015553	0.015633	0.01688	0.011732	0.012777	0.013481	0.014704	0.015307	0.014864	0.015236	0.008707	0.008422	0.015007	0.01479	0.015027	0.016031	0.013533	0.013689	0.01544	0.015554	0.010479	0.01121	0.015689	0.010984	0.011078	0.015967	0.014269	0.015196	0.014891	0.014944	0.014822	0.011326	0.01118	0.014209	0	0	0.002949	0.002606	0.013135	0.013343	0.01307	0.013016	0	0	0	0	0
Flapper	0.006994	0.006882	0.01107	0.011185	0.012096	0.006578	0.007992	0.008628	0.010581	0.010542	0.010831	0.0111	0.008439	0.008201	0.01077	0.010541	0.010739	0.01111	0.008712	0.008797	0.011114	0.011102	0.010389	0.011061	0.010534	0.017039	0.016955	0.010658	0.01063	0.010668	0.010515	0.010552	0.010391	0.006822	0.006865	0.010829	0	0	0.000923	0.000763	0.013066	0.013326	0.013002	0.013	0	0	0	0	0
KidneyBean	0.007159	0.007046	0.010558	0.010799	0.011698	0.006706	0.008067	0.008644	0.010394	0.010576	0.010551	0.01081	0.008356	0.008375	0.010308	0.010044	0.010479	0.010754	0.008333	0.008431	0.010886	0.010922	0.009617	0.010461	0.010159	0.010337	0.010444	0.009726	0.009652	0.010488	0.010363	0.010399	0.010148	0.006841	0.006803	0.010055	0	0	0	0	0.012911	0.013048	0.01251	0.012808	0	0	0	0	0
Kurt	0.007126	0.007014	0.01051	0.010748	0.011645	0.006675	0.00803	0.008653	0.010346	0.010528	0.010503	0.01076	0.008531	0.008337	0.01026	0.009999	0.010432	0.010704	0.008295	0.008393	0.010837	0.010872	0.009574	0.010413	0.010112	0.01029	0.010397	0.009682	0.009608	0.010441	0.010316	0.010352	0.010102	0.00681	0.006771	0.010009	0	0	0	0	0.012901	0.013038	0.012501	0.012798	0	0	0	0	0
Patio	0.007467	0.007345	0.011019	0.011381	0.012276	0.00693	0.008391	0.009154	0.01089	0.010972	0.011141	0.011424	0.009244	0.008847	0.010911	0.010573	0.010968	0.011303	0.009091	0.009298	0.010958	0.010945	0.010178	0.011145	0.01067	0.011174	0.0114	0.010621	0.010592	0.010951	0.010794	0.010834	0.010713	0.007095	0.007472	0.010625	0	0	0	0	0.013901	0.01391	0.01334	0.013777	0	0	0	0	0
Skysand	0.007441	0.007322	0.010863	0.011212	0.01254	0.006768	0.008294	0.008976	0.010688	0.010768	0.011033	0.011307	0.00913	0.009032	0.010757	0.01043	0.010816	0.01114	0.008982	0.008861	0.010805	0.010793	0.010043	0.011008	0.010459	0.011018	0.011237	0.010377	0.01035	0.010798	0.010645	0.010683	0.010565	0.00698	0.007298	0.010481	0	0	0	0	0.013337	0.013358	0.012861	0.013164	0	0	0	0	0
Marietta	0.00757	0.007446	0.014773	0.014441	0.016105	0.010269	0.012479	0.012606	0.015675	0.014806	0.014053	0.014285	0.008871	0.008741	0.014553	0.014255	0.013786	0.013971	0.01247	0.012374	0.014721	0.014649	0.00992	0.010691	0.014877	0.010825	0.010746	0.014854	0.014764	0.014133	0.014346	0.014176	0.01414	0.011346	0.011514	0.013541	0	0	0.002564	0.002615	0.013457	0.013672	0.013468	0.013332	0	0	0	0	0
IDyn	0.007719	0.007593	0.010906	0.010969	0.012453	0.00696	0.00864	0.008865	0.011787	0.011313	0.010691	0.010962	0.008982	0.008884	0.011261	0.010915	0.01037	0.01074	0.009313	0.008966	0.01097	0.010958	0.009888	0.010842	0.010839	0.010785	0.010756	0.010322	0.010244	0.010471	0.010501	0.010351	0.010254	0.007441	0.007648	0.010387	0	0	0.000955	0.001011	0.013672	0.013885	0.013451	0.013549	0	0	0	0	0
Fury	0.008139	0.008006	0.014193	0.015217	0.012541	0.007095	0.008455	0.00897	0.014912	0.01469	0.015716	0.015897	0.00933	0.009073	0.016927	0.016419	0.014173	0.014544	0.009453	0.009153	0.011755	0.011745	0.014976	0.012522	0.011263	0.015392	0.012669	0.014754	0.0127	0.01524	0.014999	0.015054	0.010678	0.010578	0.007668	0.013935	0	0	0.000793	0.000721	0.015903	0.015871	0.016132	0.015715	0	0	0	0	0
Pleakley	0.008149	0.008015	0.014209	0.015236	0.012556	0.007103	0.008465	0.00898	0.01493	0.014708	0.015735	0.015916	0.009341	0.009084	0.016947	0.016439	0.014189	0.014561	0.009464	0.009164	0.011769	0.011759	0.014993	0.012537	0.011277	0.015568	0.012684	0.014772	0.012715	0.015257	0.015017	0.015072	0.010691	0.010591	0.007677	0.013952	0	0	0.000793	0.000722	0.015922	0.015891	0.016152	0.015735	0	0	0	0	0
Peregrin	0.002173	0.007058	0.009647	0.00835	0.002223	0.003771	0.003773	0.003548	0.003188	0.003225	0.003056	0.005868	0.008135	0.008184	0.003598	0.003536	0.002331	0.002371	0.002186	0.002278	0.005467	0.005479	0.003358	0.00395	0.003961	0.003377	0.003305	0.005633	0.005513	0.003144	0.00328	0.003288	0.002227	0.003868	0.008413	0.007151	0.006012	0.006018	0.011022	0.010564	0.002397	0.002474	0.002448	0.002408	0	0	0.007719	0.007744	0
Weasels2	0.002176	0.00241	0.009197	0.007794	0.002202	0.003689	0.003688	0.003657	0.004455	0.00431	0.005002	0.004964	0.00358	0.003487	0.005743	0.005453	0.004163	0.004265	0.002324	0.002331	0.005215	0.005226	0.005047	0.003024	0.003736	0.005111	0.003193	0.008593	0.008543	0.005093	0.005092	0.005104	0.002247	0.00554	0.003676	0.008406	0.003012	0.003014	0.010626	0.010535	0.002449	0.002524	0.004193	0.00246	0	0	0.001678	0.001868	0
Grayson	0.002182	0.007171	0.010672	0.009856	0.002232	0.005034	0.00486	0.004824	0.003449	0.003471	0.002228	0.005042	0.009548	0.009524	0.005006	0.004856	0.002341	0.00238	0.002195	0.002288	0.006522	0.006536	0.002389	0.002331	0.003749	0.002361	0.002335	0.005423	0.005341	0.002468	0.002466	0.002472	0.002236	0.005061	0.009701	0.008498	0.006094	0.0061	0.012312	0.012351	0.002407	0.002485	0.002458	0.002418	0	0	0.001616	0.001674	0
Jflix2	0.003633	0.004091	0.003201	0.003519	0.003354	0.003906	0.003907	0.003912	0.004437	0.004467	0.00342	0.003501	0.008398	0.008129	0.004493	0.00718	0.003374	0	0.00375	0.003663	0.003212	0.003329	0.003054	0	0.003797	0.003479	0.003487	0.003854	0.003843	0.003326	0.003356	0.003336	0.003334	0.002798	0.008431	0.003619	0	0	0	0.001429	0.006663	0.002817	0.006883	0.006779	0	0	0	0	0
REQ1	0	0	0	0	0	0	0	0	0	0	0	0	0	0	0	0.001675	0	0	0	0	0	0	0	0	0	0	0	0	0	0	0	0	0	0	0	0	0	0	0	0	0	0	0	0	0	0	0	0	0
Shagrat	0.003772	0.00362	0.00392	0.003908	0.00391	0.004132	0.003941	0.003946	0.003926	0.003863	0.003706	0.003846	0.009122	0.00899	0.003786	0.007918	0.003766	0	0.004273	0.004394	0.003849	0.003983	0.003838	0	0.004135	0.003882	0.003892	0.00417	0.004158	0.003978	0.003953	0.00399	0.003625	0.003118	0.009327	0.00436	0	0	0	0	0.004444	0	0.0042	0.004448	0	0	0	0	0
NiceHouse	0.002139	0.002223	0.00867	0.006623	0.002228	0.003653	0.004082	0.004021	0.002586	0.002531	0.0022	0.004825	0.003987	0.004026	0.004027	0.003927	0.002108	0.002142	0.002343	0.002349	0.00587	0.005883	0.002242	0.00311	0.004217	0.002183	0.002222	0.00428	0.004273	0.002147	0.002146	0.002151	0.002232	0.004018	0.004168	0.003749	0.007026	0.007054	0.015599	0.0153	0.002579	0.00262	0.00265	0.002591	0	0	0.004572	0.003308	0
Trina	0.00214	0.005613	0.006429	0.004398	0.002123	0.004142	0.004188	0.00428	0.002538	0.002483	0.002132	0.004491	0.00842	0.008563	0.004163	0.004093	0.002499	0.00254	0.002285	0.002324	0.00617	0.006217	0.002466	0.002624	0.00457	0.002371	0.002345	0.004571	0.004563	0.002342	0.00234	0.002346	0.002192	0.003972	0.00921	0.004084	0.012039	0.01205	0.020542	0.020752	0.002423	0.00243	0.002521	0.002434	0	0	0.003521	0.003506	0
Pupper	0.000954	0.000974	0.004276	0.003492	0.002691	0.00263	0.003851	0.003902	0.002616	0.002593	0.003474	0.002712	0	0	0	0	0.003223	0.003211	0.004913	0.003469	0.004228	0.00423	0.003351	0.003193	0.004394	0.003334	0.003121	0.005172	0.004815	0.004176	0.004208	0.003326	0.004387	0	0.003525	0.003435	0.220619	0.21138	0.210286	0.208086	0.003634	0.003522	0.003622	0.003547	0.005322	0.005322	0	0	0
Skog	0.000924	0.000944	0.00161	0.00069	0	0	0.000748	0.000803	0	0	0.000729	0	0	0	0	0	0.000709	0.000748	0.002072	0.000805	0.001613	0.001592	0.00056	0.000599	0.001576	0.003316	0.003115	0.002252	0.000828	0.00154	0.001573	0.000594	0.001587	0	0.000748	0.000741	0.218543	0.208464	0.204777	0.203817	0.001018	0.000963	0.000866	0.001018	0.005383	0.005383	0	0	0
RedWattleHog	0.001849	0.002068	0.004738	0.004845	0.004827	0.004702	0.005521	0.005525	0.004973	0.004816	0.005356	0.004769	0.001705	0.001626	0.001987	0.001955	0.004582	0.002934	0.00467	0.004578	0.004604	0.004642	0.004429	0.002832	0.004938	0.002004	0.002005	0.005401	0.005492	0.00562	0.005598	0.004827	0.004522	0.001377	0.00452	0.004689	0.149665	0.140298	0.149107	0.146523	0.004786	0.002842	0.004961	0.004778	0.003141	0.003141	0	0	0
Stormageddon	0.001831	0.002048	0.004693	0.004799	0.004781	0.004657	0.005458	0.005462	0.004925	0.00477	0.005295	0.004724	0.001689	0.001611	0.001968	0.001936	0.004539	0.002905	0.004626	0.004534	0.00456	0.004599	0.004387	0.002805	0.004891	0.001985	0.001986	0.005339	0.00543	0.005556	0.005534	0.004781	0.004479	0.001364	0.004477	0.004645	0.148644	0.139315	0.148297	0.145893	0.004738	0.002814	0.004912	0.004731	0.003144	0.003144	0	0	0
Phrappuccino	0.00338	0.003356	0.005028	0.003756	0.003169	0.014529	0.005681	0.005775	0.001872	0.001843	0.004726	0.003107	0.005232	0.005153	0.003595	0.003537	0.002996	0.001219	0.01278	0.012139	0.00473	0.004794	0.004929	0.001232	0.009277	0.003095	0.0031	0.002324	0.00232	0.002264	0.002314	0.00172	0.003048	0.003284	0.014336	0.006405	0.175665	0.18115	0.164098	0.161765	0.002059	0	0.003216	0.00206	0	0	0	0	0
Settecandela	0.00323	0.003209	0.004807	0.003589	0.003031	0.013886	0.005431	0.005521	0.00179	0.001762	0.004826	0.00297	0.005006	0.004929	0.003436	0.003383	0.002866	0.001166	0.012221	0.01193	0.004523	0.004584	0.004715	0.001507	0.008865	0.002961	0.002965	0.002222	0.002219	0.002165	0.002213	0.001645	0.002915	0.00314	0.013703	0.006533	0.172354	0.177694	0.159469	0.1572	0.001965	0	0.00307	0.001967	0	0	0	0	0
Maggie	0	0	0	0	0	0	0	0	0	0	0	0	0	0	0	0	0	0	0	0	0	0	0	0	0	0	0	0	0	0	0	0	0	0	0	0	0	0	0	0	0	0	0	0	0	0	0	0	0
TymAbreu	0	0	0	0	0	0	0	0	0	0	0	0	0	0	0	0	0	0	0	0	0	0	0	0	0	0	0	0	0	0	0	0	0	0	0	0	0	0	0	0	0	0	0	0	0	0	0	0	0
Circum	0	0	0.002699	0.002756	0	0.002755	0.002911	0.003025	0	0	0	0	0.002494	0.002498	0.002368	0.002302	0	0	0	0	0.002549	0.002558	0	0	0	0	0	0	0	0	0	0	0	0.002508	0.002741	0.00265	0.000839	0.00084	0	0	0	0	0	0	0.229942	0.229942	0.206123	0.209279	0.293761
Elsa	0	0	0.002717	0.003073	0	0	0	0	0.002734	0.002761	0.002903	0.002982	0	0	0.002764	0.002398	0.002603	0.002731	0	0	0	0	0.002872	0	0	0.002874	0	0.002387	0.002325	0.002782	0.00278	0.002791	0	0.003144	0	0.002657	0.00087	0.000871	0	0	0	0	0	0	0.234168	0.234168	0.207548	0.210572	0.292172
Michelle	0	0	0	0	0	0	0	0	0	0	0	0	0	0	0	0	0	0	0	0	0	0	0	0	0	0	0	0	0	0	0	0	0	0	0	0	0	0	0	0	0	0	0	0	0.239176	0.239176	0.210805	0.213933	0.389323
Sporto	0	0	0	0	0	0	0	0	0	0	0	0	0	0	0	0	0	0	0	0	0	0	0	0	0	0	0	0	0	0	0	0	0	0	0	0	0	0	0	0	0	0	0	0	0.238596	0.238596	0.210171	0.215102	0.389391
Namo	0	0	0	0	0	0	0	0	0	0	0	0	0	0	0	0	0	0	0	0	0	0	0	0.001449	0	0	0	0.001338	0	0	0	0	0	0	0	0.001452	0	0	0	0	0	0	0	0	0.23684	0.23684	0.212221	0.219606	0.262503
Rima	0	0	0	0	0	0	0	0	0	0	0	0	0	0	0	0	0	0	0	0	0	0	0	0.001449	0	0	0	0.001339	0	0	0	0	0	0	0	0.001453	0	0	0	0	0	0	0	0	0.237513	0.237513	0.212629	0.219489	0.263098
Scap1	0	0	0	0	0	0	0	0	0	0	0	0	0	0	0	0	0	0	0	0	0	0	0	0	0	0	0	0	0	0	0	0	0	0	0	0	0	0	0	0	0	0	0	0	0.272993	0.272993	0.235169	0.23685	0.29424
HotFries	0	0	0	0	0	0	0	0	0	0	0	0	0	0	0	0	0	0	0	0	0	0	0	0	0	0	0	0	0	0	0	0	0	0	0	0	0	0	0	0	0	0	0	0	0.270126	0.270135	0.231805	0.234569	0.288871
LibertyBell	0	0	0	0	0	0	0	0	0	0	0	0	0	0	0	0	0	0	0	0	0	0	0	0	0	0	0	0	0	0	0	0	0	0	0	0	0	0	0	0	0	0	0	0	0.247815	0.247815	0.213614	0.21604	0.26617
CricKo	0	0	0	0	0	0	0	0	0	0	0	0	0	0	0	0	0	0	0	0	0	0	0	0	0	0	0	0	0	0	0	0	0	0	0	0	0	0	0.002044	0	0	0	0	0	0.232506	0.232506	0.202591	0.205533	0.251499
Miek	0	0	0	0	0	0	0	0	0	0	0	0	0	0	0	0	0	0	0	0	0	0	0	0	0	0	0	0	0	0	0	0	0	0	0	0	0	0	0	0	0	0	0	0	0.235319	0.235319	0.204804	0.207904	0.254883
Bing	0	0	0	0	0	0	0	0	0	0	0	0	0	0	0	0	0	0	0	0	0	0	0	0.001685	0	0	0	0.00163	0	0	0	0	0	0	0	0.001424	0	0	0	0	0	0	0	0	0.240991	0.240991	0.214422	0.216585	0.266199
Kardashian	0	0	0	0	0	0	0	0	0	0	0	0	0	0	0	0	0	0	0	0	0	0	0	0	0	0	0	0	0	0	0	0	0	0	0	0	0	0	0	0	0	0	0	0	0.241605	0.242349	0.212451	0.214342	0.259529
ClubPenguin	0	0	0	0	0	0	0	0	0	0	0	0	0	0	0	0	0	0	0	0	0	0	0	0	0	0	0	0	0	0	0	0	0	0	0	0	0	0	0	0	0	0	0	0	0.237213	0.237213	0.21072	0.214128	0.257029
Camille	0	0	0	0	0	0	0	0	0	0	0	0	0	0	0	0	0	0	0	0	0	0	0	0	0	0	0	0	0	0	0	0	0	0	0	0	0.002647	0.002651	0.002533	0.002498	0	0	0	0	0.2298	0.2298	0.206635	0.210477	0.267671
Count	0.001088	0.001095	0.004845	0.00445	0	0	0	0	0	0	0	0	0	0	0	0	0.000954	0.001023	0	0	0.00105	0.001054	0.00112	0.000929	0.001295	0	0	0.001052	0.001049	0.000929	0.000933	0.000932	0.001001	0	0	0.005138	0.002856	0.002859	0.003233	0.003376	0.001258	0.001262	0.001112	0.001259	0.197071	0.197071	0.186543	0.189601	0.233689
McGonagall	0	0	0	0	0	0	0	0	0	0	0	0	0	0	0	0	0	0	0	0	0	0	0	0	0	0	0	0	0	0	0	0	0	0	0	0	0	0	0	0	0	0	0	0	0	0	0	0	0
Jeanie	0	0	0	0	0	0	0	0	0	0	0	0	0	0	0	0	0	0	0	0	0	0	0	0	0	0	0	0	0	0	0	0	0	0	0	0	0	0	0	0	0	0	0	0	0	0	0	0	0
GRU3	0	0	0	0	0	0	0	0	0	0	0	0	0	0	0	0	0	0	0	0	0	0	0	0	0	0	0	0	0	0	0	0	0	0	0	0	0	0	0	0	0	0	0	0	0	0	0	0	0
GMA5	0	0	0	0	0	0	0	0	0	0	0	0	0	0	0	0	0	0	0	0	0	0	0	0	0	0	0	0	0	0	0	0	0	0	0	0	0	0	0	0	0	0	0	0	0	0	0	0	0
Schiebs	0	0	0	0	0	0	0	0	0	0	0	0	0	0	0	0	0	0	0	0	0	0	0	0	0	0	0	0	0	0	0	0	0	0	0	0	0	0	0	0	0	0	0	0	0	0	0	0	0
GTE7	0	0	0	0	0	0	0	0	0	0	0	0	0	0	0	0	0	0	0	0	0	0	0	0	0	0	0	0	0	0	0	0	0	0	0	0	0	0	0	0	0	0	0	0	0	0	0	0	0
GMA7	0	0	0	0	0	0	0	0	0	0	0	0	0	0	0	0	0	0	0	0	0	0	0	0	0	0	0	0	0	0	0	0	0	0	0	0	0	0	0	0	0	0	0	0	0	0	0	0	0
Hotorobo	0	0	0	0	0	0	0	0	0	0	0	0	0	0	0	0	0	0	0	0	0	0	0	0	0	0.001511	0.001563	0.001398	0.001395	0.001272	0.001318	0.001276	0.001468	0	0	0	0	0	0	0	0	0	0	0	0	0	0	0	0
Monty	0	0	0	0	0	0	0	0	0	0	0	0	0	0	0	0	0	0	0	0	0	0	0	0	0	0.001587	0.001594	0.001425	0.001422	0.001297	0.001344	0.0013	0.001459	0	0	0	0	0	0	0	0	0	0	0	0	0	0	0	0
Woes	0	0	0	0	0	0	0	0	0	0	0	0	0	0	0	0	0	0	0	0	0	0	0	0	0	0.007814	0.007504	0.001601	0.001597	0.001403	0.001449	0.001407	0.001621	0	0	0	0	0	0	0	0	0	0	0	0	0	0	0	0
Minos	0	0	0	0	0	0	0	0	0	0	0	0	0	0	0	0	0	0	0	0	0	0	0	0	0	0.007803	0.007493	0.001599	0.001595	0.001401	0.001447	0.001405	0.001619	0	0	0	0	0	0	0	0	0	0	0	0	0	0	0	0
Kvothe	0	0	0	0	0	0	0	0	0	0	0	0	0	0	0	0	0	0	0	0	0	0	0	0	0	0.001579	0.001633	0.001372	0.001368	0.001339	0.001386	0.001342	0.001535	0	0	0	0	0	0	0	0	0	0	0	0	0	0	0	0
Demosthenes	0	0	0	0	0	0	0	0	0	0	0	0	0	0	0	0	0	0	0	0	0	0	0	0	0	0.001638	0.001646	0.001382	0.001379	0.001349	0.001397	0.001353	0.001547	0	0	0	0	0	0	0	0	0	0	0	0	0	0	0	0
Orchid	0	0	0.002592	0.002602	0	0.002636	0.002281	0.002176	0	0	0	0	0.002318	0.002503	0.002507	0.002446	0	0	0	0	0.002732	0.00274	0	0	0	0	0	0	0	0	0	0	0	0.002472	0.002691	0.00244	0.003134	0.003138	0.002867	0.003435	0	0	0	0	0.002809	0.002809	0.007337	0.007484	0
Kampe	0	0	0.002585	0.002595	0	0.002629	0.002275	0.00217	0	0	0	0	0.002312	0.002497	0.0025	0.00244	0	0	0	0	0.002725	0.002733	0	0	0	0	0	0	0	0	0	0	0	0.002465	0.002683	0.002433	0.003129	0.003133	0.002863	0.003429	0	0	0	0	0.002802	0.002802	0.00732	0.007467	0
GordDuk1	0	0	0.006407	0.006792	0.005583	0.006619	0.010349	0.010656	0.004584	0.004376	0.008015	0.009031	0.003766	0.003757	0.002285	0.002272	0.007618	0.004418	0.008621	0.008769	0.00639	0.006411	0.007562	0.007716	0.00793	0.00363	0.003496	0.004401	0.004536	0.007821	0.00776	0.007842	0.007445	0.002102	0.006624	0.009353	0	0	0	0	0.004347	0.004428	0.004584	0.004351	0.003088	0.003088	0.002179	0.002213	0
GordTnk2	0	0	0.006676	0.006964	0.00551	0.006692	0.010632	0.010929	0.004485	0.004278	0.007986	0.009126	0.004046	0.004039	0.002524	0.002507	0.007547	0.004365	0.008443	0.00878	0.006539	0.00656	0.007459	0.007581	0.007777	0.003624	0.003491	0.004348	0.004482	0.007762	0.007701	0.007783	0.007281	0.002576	0.006978	0.009664	0	0	0	0	0.004388	0.004469	0.004577	0.00441	0.003072	0.003072	0.002139	0.002279	0
GMA3	0	0	0.006321	0.00644	0.004312	0.006627	0.006287	0.006294	0.004292	0.004054	0.004205	0.0045	0.002045	0.002048	0.002	0.001952	0.004294	0.004395	0.004417	0.004094	0.006222	0.00603	0.004392	0.004241	0.004136	0	0	0.004296	0.004218	0.004268	0.004264	0.004279	0.004164	0.002239	0.006357	0.006455	0	0	0	0	0.004481	0.004335	0.00408	0.00447	0.003262	0.003262	0.002617	0.002526	0
Jumbo	0	0	0	0	0	0	0.00293	0.002934	0	0	0.003209	0.003966	0	0	0	0	0.003275	0	0.003213	0.003413	0	0	0.00311	0.003263	0.003134	0	0	0	0	0.00328	0.003268	0.003288	0.003365	0	0	0.002911	0	0	0	0	0	0	0	0	0.003171	0.003171	0.002331	0.002288	0
Finch	0	0	0	0	0	0	0.000705	0.000705	0.000727	0	0.001826	0	0	0	0.001369	0.001347	0	0	0	0.001068	0	0	0	0.001297	0.000911	0.00131	0.001374	0.001816	0.001813	0.001963	0.001931	0.001212	0.001158	0	0	0.001021	0.145682	0.13419	0.138072	0.13688	0.001299	0.001319	0.001097	0.001332	0.003044	0.003044	0.000711	0	0
ChewyVIII	0.00682	0.006712	0.017962	0.018631	0.014999	0.011579	0.011147	0.011159	0.018275	0.017861	0.018183	0.018635	0.006599	0.006609	0.013477	0.012723	0.017667	0.017965	0.011301	0.01152	0.015216	0.015169	0.018438	0.01502	0.015217	0.012698	0.010128	0.018391	0.01832	0.018477	0.018317	0.018381	0.015334	0.009129	0.011148	0.017736	0	0	0.004876	0.005047	0.015274	0.01546	0.015011	0.015183	0	0	0	0	0
DocB7	0.001351	0.00133	0	0	0	0.001358	0	0	0.001112	0.001191	0	0	0	0	0.00107	0.001044	0	0	0	0	0	0	0	0	0	0.001771	0.001779	0.001692	0.001688	0.001632	0.001677	0.001636	0.001692	0	0.001126	0	0	0	0	0	0	0	0	0	0	0	0	0	0
E3	0	0	0.0033	0.002959	0.003066	0.003059	0.002954	0.002956	0.002969	0.002988	0.003198	0.003149	0	0	0	0	0.002903	0.002918	0.003214	0.00302	0.00293	0.002936	0.002976	0.002892	0.003035	0.000978	0.001004	0.004217	0.004238	0.00403	0.003997	0.004037	0.004193	0	0.002619	0.003068	0.134066	0.124345	0.130844	0.129284	0.003077	0.003082	0.003235	0.003129	0.002162	0.002162	0.006682	0.006637	0
Jace	0.007463	0.007328	0.014667	0.014274	0.011073	0.014439	0.014662	0.014619	0.014921	0.014837	0.010602	0.011083	0.006751	0.006763	0.01258	0.015638	0.010035	0.010466	0.014555	0.014315	0.012329	0.012337	0.00958	0.01034	0.011775	0.005808	0.005694	0.013914	0.011568	0.010782	0.010581	0.010762	0.011149	0.015945	0.014828	0.015741	0	0	0.004766	0.004213	0.013106	0.011625	0.011279	0.01292	0.004018	0.004018	0.003282	0.003415	0
Mbo2	0	0	0.004448	0.004515	0.004385	0.004418	0.004329	0.004333	0.004592	0.004094	0.004291	0.004362	0	0	0	0	0.004253	0.004397	0.004235	0.00421	0.003938	0.003993	0.004449	0.004167	0.004609	0	0	0.004394	0.004359	0.004285	0.004282	0.004296	0.004357	0	0.003877	0.004112	0.001038	0.001039	0	0	0.004224	0.004221	0.004734	0.004211	0.002687	0.002687	0.002657	0.002696	0
Mbo4	0.011254	0.01098	0.008299	0.007946	0.006496	0.006176	0.006285	0.006293	0.006935	0.006927	0.006118	0.006301	0.006923	0.006815	0.007094	0.006875	0.008133	0.008494	0.006142	0.00624	0.007616	0.007647	0.007512	0.00799	0.008607	0.005863	0.005932	0.008009	0.007984	0.007634	0.007553	0.007658	0.008144	0.006675	0.006563	0.007471	0.001291	0	0.000632	0.000668	0.02944	0.029369	0.028601	0.030039	0.003807	0.003807	0.003307	0.003344	0
Pine5	0.009033	0.008936	0.008725	0.008783	0.008619	0.009042	0.008461	0.008472	0.008621	0.008411	0.008069	0.008586	0.008242	0.008217	0.00879	0.008476	0.008519	0.00899	0.008317	0.008289	0.008321	0.008376	0.008434	0.008738	0.008797	0.008448	0.008493	0.00854	0.008515	0.008334	0.008432	0.008412	0.008846	0.008613	0.008664	0.008975	0	0	0	0	0.018752	0.016728	0.018656	0.01878	0	0	0	0	0
REQ2	0.011543	0.011122	0.020854	0.021925	0.011499	0.012053	0.012158	0.012175	0.015943	0.015876	0.015112	0.015495	0.012486	0.01228	0.01567	0.015236	0.015166	0.011429	0.011828	0.011828	0.011357	0.011423	0.015179	0.00749	0.012444	0.014561	0.010926	0.015029	0.014982	0.01538	0.015376	0.015339	0.011251	0.015678	0.012515	0.020352	0	0	0	0	0.015933	0.01158	0.017455	0.016212	0	0	0	0	0
REQ3	0.016192	0.015851	0.020962	0.021244	0.020125	0.015798	0.015434	0.015458	0.023352	0.022382	0.020429	0.021101	0.015004	0.014904	0.02366	0.022923	0.020212	0.020891	0.015157	0.014902	0.020705	0.02086	0.020012	0.020144	0.020533	0.020522	0.020564	0.021242	0.021169	0.021181	0.021093	0.021103	0.020383	0.015578	0.015408	0.020808	0.000985	0	0	0	0.026163	0.026437	0.025141	0.026346	0	0	0	0	0
RRH1	0	0	0	0	0	0	0	0	0	0	0	0	0	0	0.010073	0.009799	0	0	0	0	0	0	0	0	0	0	0	0	0	0	0	0	0	0	0	0	0	0	0	0	0	0	0	0	0	0	0	0	0
Reynauld	0	0	0.002313	0.002463	0	0.003716	0.002486	0.002334	0.001085	0.000995	0	0	0.002372	0.002374	0.003212	0.003097	0	0	0	0	0.002274	0.00228	0	0	0	0	0	0	0	0	0	0	0	0.003647	0.002537	0.002434	0	0	0	0	0	0	0	0	0.003062	0.003062	0.002514	0.002541	0
Sleepyhead	0.009512	0.009321	0.008709	0.009017	0.008622	0.009334	0.009222	0.009235	0.010018	0.009681	0.008621	0.00889	0.009377	0.00932	0.009307	0.009007	0.008384	0.008714	0.009008	0.008696	0.008545	0.00858	0.008524	0.008274	0.008862	0.008376	0.008602	0.009069	0.009039	0.008266	0.008379	0.008416	0.00845	0.009647	0.00975	0.00827	0	0	0	0	0.009492	0.009604	0.009256	0.009641	0	0	0	0	0
Toil	0	0	0	0	0	0	0	0	0	0	0	0	0	0	0.012341	0.011729	0	0	0	0	0	0	0	0	0	0	0	0	0	0	0	0	0	0	0	0	0	0	0	0	0	0	0	0	0	0	0	0	0
Trogglehumper	0	0	0	0	0	0	0	0	0.001064	0	0	0	0	0	0	0	0	0	0	0	0	0	0	0	0	0.00142	0.00141	0	0	0	0	0	0	0	0	0.000838	0.001995	0.002013	0.00166	0.001666	0	0	0	0	0	0	0	0	0
Whack	0.008229	0.008074	0.007756	0.00809	0.007494	0.00767	0.007585	0.007595	0.007849	0.007722	0.007583	0.007805	0.007582	0.007538	0.007847	0.007609	0.00719	0.007406	0.0076	0.00771	0.007992	0.008024	0.007287	0.007533	0.007653	0.007307	0.007612	0.007078	0.007056	0.007505	0.007607	0.007639	0.007589	0.007923	0.008308	0.007195	0	0	0	0	0.008628	0.008664	0.010428	0.008638	0	0	0	0	0
Apiary	0.007249	0.007231	0.024127	0.020581	0.023813	0.019578	0.015818	0.015894	0.019944	0.020099	0.020992	0.021456	0.007264	0.007276	0.01553	0.015092	0.023704	0.020603	0.016275	0.016443	0.023519	0.023548	0.01978	0.016656	0.020148	0.011514	0.011495	0.019973	0.023478	0.023435	0.023332	0.023415	0.023661	0.010959	0.015047	0.022885	0	0	0.001709	0.002296	0.016255	0.016513	0.016591	0.016654	0.00315	0.00315	0.003014	0.00289	0
Braxoaddie	0.007213	0.007196	0.023753	0.020238	0.023255	0.01911	0.01558	0.015549	0.019708	0.019912	0.020569	0.021117	0.007229	0.007241	0.015502	0.015068	0.023345	0.020224	0.015994	0.016159	0.023086	0.023115	0.019236	0.016389	0.019927	0.011458	0.01144	0.019735	0.023575	0.023457	0.023355	0.023438	0.02316	0.010905	0.014837	0.022803	0	0	0.001705	0.002315	0.015913	0.016168	0.016308	0.016127	0.003136	0.003136	0.003002	0.002878	0
GuyFagieri	0.00729	0.007271	0.020248	0.017045	0.020105	0.015671	0.011545	0.011559	0.015992	0.016244	0.01708	0.017592	0.007218	0.007279	0.011738	0.011393	0.020014	0.016274	0.011963	0.012109	0.019489	0.019505	0.019662	0.016387	0.016302	0.011728	0.011944	0.016046	0.019778	0.019719	0.019605	0.019652	0.020002	0.007167	0.01154	0.019831	0	0	0	0.00056	0.031414	0.032231	0.027638	0.032234	0.003205	0.003205	0.002966	0.002823	0
MacGully	0.007601	0.00748	0.0165	0.016793	0.016321	0.012598	0.01192	0.011934	0.016425	0.016287	0.016494	0.017262	0.007173	0.00711	0.011236	0.010994	0.01582	0.016075	0.012395	0.012547	0.015902	0.016164	0.015934	0.016263	0.016627	0.012298	0.012563	0.016862	0.016727	0.017525	0.017426	0.01744	0.017551	0.007703	0.012037	0.015455	0	0	0	0.0006	0.016229	0.016625	0.017056	0.016332	0.00334	0.00334	0.009864	0.010464	0
Maselop	0.00725	0.007232	0.023767	0.020369	0.023767	0.019681	0.016026	0.015995	0.020109	0.019995	0.020625	0.021207	0.007265	0.007276	0.015581	0.015142	0.023671	0.020386	0.016325	0.016184	0.023751	0.023747	0.020036	0.016252	0.020218	0.011514	0.011496	0.02016	0.023566	0.023523	0.023419	0.023503	0.023726	0.01096	0.015037	0.023098	0	0	0.001709	0.002321	0.016271	0.016421	0.016802	0.016628	0.00315	0.00315	0.003014	0.00289	0
Polyyuki	0.007249	0.007231	0.024257	0.02053	0.023644	0.019542	0.015853	0.015822	0.019994	0.020148	0.020943	0.021406	0.007264	0.007276	0.01558	0.015141	0.023884	0.020518	0.016275	0.016443	0.023616	0.023646	0.019854	0.016656	0.020215	0.011514	0.011495	0.020023	0.023709	0.023702	0.023598	0.023682	0.023709	0.010959	0.015097	0.023079	0	0	0.001709	0.002321	0.016255	0.016513	0.016591	0.016654	0.00315	0.00315	0.003014	0.00289	0
StCroix	0.198538	0.187805	0.243881	0.242191	0.229753	0.254024	0.249511	0.247723	0.287597	0.28536	0.236928	0.23686	0.236812	0.247176	0.259464	0.267451	0.237936	0.239615	0.273328	0.259229	0.23386	0.236363	0.245402	0.236694	0.236737	0.222628	0.227779	0.250141	0.249586	0.239268	0.238948	0.232074	0.229236	0.27231	0.240262	0.270283	0	0	0.000831	0.000841	0.949477	0.885753	0.636415	0.977462	0	0	0	0	0
[truncated: 95 more columns]
