# Supplementary material for: Characterization of genomic diversity in bacteriophages infecting Rhodococcus
Source: PLoS One. 2026 Jun 29;21(6):e0352686. doi: 10.1371/journal.pone.0352686 (PMC13313380; doi:10.1371/journal.pone.0352686)
Supplement: S5 Table — (XLSX) [file pone.0352686.s005.xlsx]

## Sheet: S2 Table Info
Pairwise PEQ values for representative Rhodococcus and other reprsentative phages
Analysis run October 21, 2024

## Sheet: S2 Table_PEQ values_Representat
S5_Table. Pairwise PEQ values for representative Rhodococcus and non-Rhodococcus Actinobacteriophages
	Eagle	Kampy	Bxz2	RedRock	D29	L5	40AC	Blue7	Jeffabunny	Cuco	Benedict	PackMan	Alma	Mulciber	Et2Brutus	Rosalind	Soups	Twister	Goose	Astro	Saintus	DarthPhader	Pharaoh	Timshel	HINdeR	Luchador	Gail	PainterBoy	Lucyedi	EagleEye	Anthony	MyraDee	Kimona	Phlei	Jasper	Bxb1	Rizal	Bxz1	Phabba	Myrna	Gordon	CapnMurica	Caterpillar	MediumFry	Ingrid	Loretta	Shepard	Giantsbane	Makai
Eagle	1	0.959625	0.414389	0.34949	0.34922	0.331689	0.368353	0.330404	0.316024	0.297262	0.30233	0.31034	0.318125	0.29732	0.298511	0.292355	0.29115	0.552751	0.560631	0.291068	0.287041	0.324286	0.324837	0.398431	0.408002	0.314293	0.302108	0.297052	0.302696	0.296018	0.33144	0.378704	0.474185	0.275584	0.229183	0.252744	0.000639	0.000609	0.00476	0.004499	0	0	0	0	0	0	0	0	0
Kampy	0.959625	1	0.409646	0.347336	0.342532	0.329385	0.367039	0.325995	0.311633	0.295703	0.300494	0.309519	0.317774	0.299819	0.301	0.294061	0.292914	0.554443	0.563198	0.289048	0.291566	0.327896	0.327375	0.393176	0.40586	0.31592	0.303841	0.298823	0.307325	0.301093	0.329555	0.376481	0.471076	0.27945	0.229385	0.252244	0.000638	0.000609	0.004729	0.004468	0	0	0	0	0	0	0	0	0
Bxz2	0.414389	0.409646	1	0.369169	0.364109	0.357155	0.340825	0.316788	0.322977	0.330411	0.333068	0.356107	0.36188	0.323372	0.321544	0.295993	0.302229	0.464603	0.453172	0.337731	0.314885	0.337259	0.312792	0.361507	0.355134	0.306683	0.29419	0.318647	0.314742	0.314699	0.36205	0.408637	0.444759	0.298442	0.225367	0.242135	0	0	0.001795	0.001774	0	0	0	0	0	0	0	0	0
RedRock	0.34949	0.347336	0.369169	1	0.519391	0.524673	0.603778	0.469939	0.466603	0.302489	0.301959	0.484052	0.487415	0.477007	0.470735	0.344896	0.35167	0.383795	0.383295	0.287648	0.29694	0.414049	0.4153	0.303788	0.303589	0.474364	0.467078	0.457017	0.45872	0.471357	0.376795	0.290057	0.306002	0.344846	0.207119	0.224685	0	0	0.002514	0.001867	0	0	0	0	0	0	0	0	0
D29	0.34922	0.342532	0.364109	0.519391	1	0.669722	0.485091	0.479836	0.491484	0.324955	0.324851	0.463631	0.471145	0.486796	0.480701	0.349304	0.348312	0.319293	0.320329	0.319071	0.316954	0.425985	0.454898	0.296904	0.294635	0.439796	0.437035	0.457238	0.457941	0.469811	0.41893	0.306456	0.384815	0.360564	0.20057	0.222822	0.002734	0.00273	0.002417	0.002499	0	0	0	0	0	0	0	0	0
L5	0.331689	0.329385	0.357155	0.524673	0.669722	1	0.496922	0.488692	0.484839	0.324344	0.322805	0.459501	0.470766	0.496189	0.493445	0.355594	0.363175	0.312759	0.311893	0.31546	0.320221	0.429414	0.456617	0.284591	0.285644	0.439955	0.443357	0.465354	0.478464	0.490202	0.414655	0.305714	0.368858	0.361242	0.206174	0.225555	0.002749	0.002746	0.002392	0.002435	0	0	0	0	0	0	0	0	0
40AC	0.368353	0.367039	0.340825	0.603778	0.485091	0.496922	1	0.481696	0.468491	0.298903	0.297905	0.458512	0.47049	0.457718	0.457132	0.347213	0.353043	0.392293	0.398049	0.282531	0.290769	0.448601	0.429207	0.281618	0.2819	0.454587	0.452076	0.478063	0.482983	0.491977	0.392841	0.285594	0.29732	0.360923	0.20652	0.224621	0	0	0.002519	0.002491	0	0	0	0	0	0	0	0	0
Blue7	0.330404	0.325995	0.316788	0.469939	0.479836	0.488692	0.481696	1	0.860947	0.343165	0.343335	0.450492	0.468238	0.453412	0.458902	0.35632	0.35559	0.318245	0.330582	0.306003	0.312501	0.439054	0.441015	0.299232	0.301501	0.437057	0.438989	0.520998	0.536642	0.512723	0.400786	0.316852	0.293203	0.375979	0.205633	0.223301	0.000632	0.000746	0.004365	0.004023	0	0	0	0	0	0	0	0	0
Jeffabunny	0.316024	0.311633	0.322977	0.466603	0.491484	0.484839	0.468491	0.860947	1	0.3455	0.344578	0.443187	0.457788	0.4521	0.456808	0.356377	0.355791	0.306144	0.306299	0.306456	0.311392	0.430525	0.422531	0.295458	0.295497	0.432842	0.431366	0.527382	0.530925	0.506523	0.393944	0.319525	0.289359	0.385208	0.202838	0.222087	0	0	0.001887	0.001886	0	0	0	0	0	0	0	0	0
Cuco	0.297262	0.295703	0.330411	0.302489	0.324955	0.324344	0.298903	0.343165	0.3455	1	0.744843	0.317417	0.313543	0.336479	0.344955	0.300483	0.299669	0.32357	0.30863	0.470901	0.455967	0.314971	0.294817	0.291558	0.300277	0.28718	0.289757	0.353117	0.353589	0.35342	0.364754	0.356681	0.299757	0.299962	0.215674	0.233156	0	0	0.002016	0.001875	0	0	0	0	0	0	0	0	0
Benedict	0.30233	0.300494	0.333068	0.301959	0.324851	0.322805	0.297905	0.343335	0.344578	0.744843	1	0.316251	0.314743	0.316182	0.327592	0.301784	0.300879	0.325779	0.310853	0.475688	0.470993	0.318348	0.295974	0.294399	0.304007	0.297813	0.299228	0.344566	0.344734	0.34438	0.361659	0.363262	0.298569	0.298825	0.219353	0.241509	0	0	0.002029	0.002037	0	0	0	0	0	0	0	0	0
PackMan	0.31034	0.309519	0.356107	0.484052	0.463631	0.459501	0.458512	0.450492	0.443187	0.317417	0.316251	1	0.861404	0.435509	0.433142	0.357067	0.356269	0.334935	0.330735	0.303875	0.313764	0.455533	0.478317	0.275036	0.278378	0.488875	0.491142	0.446447	0.45083	0.455673	0.387686	0.314451	0.300426	0.35979	0.194855	0.2155	0	0	0.003286	0.002463	0	0	0	0	0	0	0	0	0
Alma	0.318125	0.317774	0.36188	0.487415	0.471145	0.470766	0.47049	0.468238	0.457788	0.313543	0.314743	0.861404	1	0.448121	0.440543	0.352433	0.358459	0.343108	0.337122	0.299856	0.309268	0.480287	0.480154	0.281561	0.285531	0.489539	0.492821	0.46471	0.47414	0.478775	0.400509	0.309395	0.299192	0.363026	0.197737	0.215661	0	0	0.003261	0.00263	0	0	0	0	0	0	0	0	0
Mulciber	0.29732	0.299819	0.323372	0.477007	0.486796	0.496189	0.457718	0.453412	0.4521	0.336479	0.316182	0.435509	0.448121	1	0.921237	0.355899	0.361956	0.303224	0.30583	0.31087	0.318304	0.4027	0.394304	0.256437	0.262795	0.447939	0.453846	0.458015	0.468672	0.476534	0.388669	0.292656	0.293217	0.3756	0.206686	0.229049	0	0	0.003821	0.003688	0	0	0	0	0	0	0	0	0
Et2Brutus	0.298511	0.301	0.321544	0.470735	0.480701	0.493445	0.457132	0.458902	0.456808	0.344955	0.327592	0.433142	0.440543	0.921237	1	0.351379	0.357592	0.300249	0.300145	0.306292	0.313303	0.395093	0.387335	0.264932	0.272076	0.439253	0.444796	0.465102	0.475582	0.48331	0.384063	0.28775	0.290333	0.377055	0.202703	0.224455	0	0	0.003747	0.003681	0	0	0	0	0	0	0	0	0
Rosalind	0.292355	0.294061	0.295993	0.344896	0.349304	0.355594	0.347213	0.35632	0.356377	0.300483	0.301784	0.357067	0.352433	0.355899	0.351379	1	0.945236	0.300702	0.302475	0.288035	0.298174	0.329181	0.339931	0.255836	0.260165	0.345705	0.343839	0.364349	0.373574	0.373493	0.334193	0.28821	0.276327	0.322151	0.198384	0.221055	0.000627	0.000626	0.003236	0.002699	0	0	0	0	0	0	0	0	0
Soups	0.29115	0.292914	0.302229	0.35167	0.348312	0.363175	0.353043	0.35559	0.355791	0.299669	0.300879	0.356269	0.358459	0.361956	0.357592	0.945236	1	0.30048	0.302431	0.287107	0.297164	0.335162	0.336499	0.255225	0.259485	0.345188	0.343212	0.370629	0.379856	0.379965	0.336734	0.287207	0.275631	0.321156	0.197935	0.220311	0.000625	0.000625	0.003231	0.002695	0	0	0	0	0	0	0	0	0
Twister	0.552751	0.554443	0.464603	0.383795	0.319293	0.312759	0.392293	0.318245	0.306144	0.32357	0.325779	0.334935	0.343108	0.303224	0.300249	0.300702	0.30048	1	0.861506	0.300629	0.296561	0.329934	0.301155	0.395568	0.402587	0.315509	0.307029	0.30231	0.308732	0.309383	0.33311	0.362507	0.458199	0.309913	0.232004	0.251346	0	0	0.003975	0.005461	0	0	0	0	0	0	0	0	0
Goose	0.560631	0.563198	0.453172	0.383295	0.320329	0.311893	0.398049	0.330582	0.306299	0.30863	0.310853	0.330735	0.337122	0.30583	0.300145	0.302475	0.302431	0.861506	1	0.292451	0.297519	0.32512	0.314385	0.380273	0.387551	0.315503	0.308156	0.297022	0.303729	0.304001	0.330971	0.355469	0.46026	0.306821	0.223743	0.243536	0	0	0.003968	0.004201	0	0	0	0	0	0	0	0	0
Astro	0.291068	0.289048	0.337731	0.287648	0.319071	0.31546	0.282531	0.306003	0.306456	0.470901	0.475688	0.303875	0.299856	0.31087	0.306292	0.288035	0.287107	0.300629	0.292451	1	0.889018	0.295674	0.282645	0.278626	0.286136	0.286064	0.287709	0.316247	0.322219	0.32202	0.374253	0.39086	0.288809	0.286952	0.209538	0.229652	0	0	0.002502	0.001802	0	0	0	0	0	0	0	0	0
Saintus	0.287041	0.291566	0.314885	0.29694	0.316954	0.320221	0.290769	0.312501	0.311392	0.455967	0.470993	0.313764	0.309268	0.318304	0.313303	0.298174	0.297164	0.296561	0.297519	0.889018	1	0.289325	0.291008	0.272907	0.280476	0.294428	0.29675	0.325891	0.332067	0.331932	0.364395	0.366315	0.289383	0.292774	0.206384	0.228576	0	0	0.002469	0.001801	0	0	0	0	0	0	0	0	0
DarthPhader	0.324286	0.327896	0.337259	0.414049	0.425985	0.429414	0.448601	0.439054	0.430525	0.314971	0.318348	0.455533	0.480287	0.4027	0.395093	0.329181	0.335162	0.329934	0.32512	0.295674	0.289325	1	0.60575	0.306176	0.31378	0.405837	0.409275	0.430957	0.441671	0.435098	0.381982	0.313538	0.303678	0.339799	0.22334	0.247523	0.00177	0.001738	0.001244	0.000666	0	0	0	0	0	0	0	0	0
Pharaoh	0.324837	0.327375	0.312792	0.4153	0.454898	0.456617	0.429207	0.441015	0.422531	0.294817	0.295974	0.478317	0.480154	0.394304	0.387335	0.339931	0.336499	0.301155	0.314385	0.282645	0.291008	0.60575	1	0.286839	0.29422	0.40497	0.399386	0.436356	0.448749	0.442391	0.363485	0.300881	0.313808	0.347749	0.20907	0.233333	0	0	0.000685	0.001365	0	0	0	0	0	0	0	0	0
Timshel	0.398431	0.393176	0.361507	0.303788	0.296904	0.284591	0.281618	0.299232	0.295458	0.291558	0.294399	0.275036	0.281561	0.256437	0.264932	0.255836	0.255225	0.395568	0.380273	0.278626	0.272907	0.306176	0.286839	1	0.839866	0.274148	0.264324	0.289768	0.29242	0.28156	0.301402	0.322182	0.431256	0.248003	0.24848	0.263957	0.003367	0.003392	0.002899	0.002061	0	0	0	0	0	0	0	0	0
HINdeR	0.408002	0.40586	0.355134	0.303589	0.294635	0.285644	0.2819	0.301501	0.295497	0.300277	0.304007	0.278378	0.285531	0.262795	0.272076	0.260165	0.259485	0.402587	0.387551	0.286136	0.280476	0.31378	0.29422	0.839866	1	0.278447	0.266849	0.28418	0.294026	0.283756	0.311052	0.330401	0.430346	0.245903	0.254516	0.27076	0.003196	0.003221	0.002849	0.002047	0	0	0	0	0	0	0	0	0
Luchador	0.314293	0.31592	0.306683	0.474364	0.439796	0.439955	0.454587	0.437057	0.432842	0.28718	0.297813	0.488875	0.489539	0.447939	0.439253	0.345705	0.345188	0.315509	0.315503	0.286064	0.294428	0.405837	0.40497	0.274148	0.278447	1	0.827863	0.430835	0.444542	0.450179	0.371412	0.30702	0.272801	0.332792	0.209073	0.233671	0	0	0.003006	0.002398	0	0	0	0	0	0	0	0	0
Gail	0.302108	0.303841	0.29419	0.467078	0.437035	0.443357	0.452076	0.438989	0.431366	0.289757	0.299228	0.491142	0.492821	0.453846	0.444796	0.343839	0.343212	0.307029	0.308156	0.287709	0.29675	0.409275	0.399386	0.264324	0.266849	0.827863	1	0.438454	0.452525	0.455865	0.370795	0.304296	0.272308	0.327712	0.196067	0.222521	0	0	0.003055	0.002448	0	0	0	0	0	0	0	0	0
PainterBoy	0.297052	0.298823	0.318647	0.457017	0.457238	0.465354	0.478063	0.520998	0.527382	0.353117	0.344566	0.446447	0.46471	0.458015	0.465102	0.364349	0.370629	0.30231	0.297022	0.316247	0.325891	0.430957	0.436356	0.289768	0.28418	0.430835	0.438454	1	0.957637	0.911172	0.40908	0.290789	0.277895	0.387125	0.200388	0.222704	0	0	0.003256	0.002656	0	0	0	0	0	0	0	0	0
Lucyedi	0.302696	0.307325	0.314742	0.45872	0.457941	0.478464	0.482983	0.536642	0.530925	0.353589	0.344734	0.45083	0.47414	0.468672	0.475582	0.373574	0.379856	0.308732	0.303729	0.322219	0.332067	0.441671	0.448749	0.29242	0.294026	0.444542	0.452525	0.957637	1	0.949588	0.410916	0.297392	0.280063	0.391601	0.203385	0.225392	0.000666	0.000752	0.003655	0.002627	0	0	0	0	0	0	0	0	0
EagleEye	0.296018	0.301093	0.314699	0.471357	0.469811	0.490202	0.491977	0.512723	0.506523	0.35342	0.34438	0.455673	0.478775	0.476534	0.48331	0.373493	0.379965	0.309383	0.304001	0.32202	0.331932	0.435098	0.442391	0.28156	0.283756	0.450179	0.455865	0.911172	0.949588	1	0.421809	0.291032	0.280423	0.394204	0.19759	0.217752	0.000637	0.000694	0.0036	0.002571	0	0	0	0	0	0	0	0	0
Anthony	0.33144	0.329555	0.36205	0.376795	0.41893	0.414655	0.392841	0.400786	0.393944	0.364754	0.361659	0.387686	0.400509	0.388669	0.384063	0.334193	0.336734	0.33311	0.330971	0.374253	0.364395	0.381982	0.363485	0.301402	0.311052	0.371412	0.370795	0.40908	0.410916	0.421809	1	0.344343	0.306439	0.335664	0.204803	0.227958	0	0	0.002303	0.002378	0	0	0	0	0	0	0	0	0
MyraDee	0.378704	0.376481	0.408637	0.290057	0.306456	0.305714	0.285594	0.316852	0.319525	0.356681	0.363262	0.314451	0.309395	0.292656	0.28775	0.28821	0.287207	0.362507	0.355469	0.39086	0.366315	0.313538	0.300881	0.322182	0.330401	0.30702	0.304296	0.290789	0.297392	0.291032	0.344343	1	0.323515	0.272739	0.232326	0.257302	0	0	0.001873	0.001861	0	0	0	0	0	0	0	0	0
Kimona	0.474185	0.471076	0.444759	0.306002	0.384815	0.368858	0.29732	0.293203	0.289359	0.299757	0.298569	0.300426	0.299192	0.293217	0.290333	0.276327	0.275631	0.458199	0.46026	0.288809	0.289383	0.303678	0.313808	0.431256	0.430346	0.272801	0.272308	0.277895	0.280063	0.280423	0.306439	0.323515	1	0.289877	0.211276	0.221409	0.00289	0.002886	0.004232	0.004292	0	0	0	0	0	0	0	0	0
Phlei	0.275584	0.27945	0.298442	0.344846	0.360564	0.361242	0.360923	0.375979	0.385208	0.299962	0.298825	0.35979	0.363026	0.3756	0.377055	0.322151	0.321156	0.309913	0.306821	0.286952	0.292774	0.339799	0.347749	0.248003	0.245903	0.332792	0.327712	0.387125	0.391601	0.394204	0.335664	0.272739	0.289877	1	0.196219	0.219991	0	0	0.002835	0.002896	0	0	0	0	0	0	0	0	0
Jasper	0.229183	0.229385	0.225367	0.207119	0.20057	0.206174	0.20652	0.205633	0.202838	0.215674	0.219353	0.194855	0.197737	0.206686	0.202703	0.198384	0.197935	0.232004	0.223743	0.209538	0.206384	0.22334	0.20907	0.24848	0.254516	0.209073	0.196067	0.200388	0.203385	0.19759	0.204803	0.232326	0.211276	0.196219	1	0.703866	0.004133	0.003982	0.000661	0.000653	0	0	0	0	0	0	0	0	0
Bxb1	0.252744	0.252244	0.242135	0.224685	0.222822	0.225555	0.224621	0.223301	0.222087	0.233156	0.241509	0.2155	0.215661	0.229049	0.224455	0.221055	0.220311	0.251346	0.243536	0.229652	0.228576	0.247523	0.233333	0.263957	0.27076	0.233671	0.222521	0.222704	0.225392	0.217752	0.227958	0.257302	0.221409	0.219991	0.703866	1	0	0	0.00075	0.000741	0	0	0	0	0	0	0	0	0
Rizal	0.000639	0.000638	0	0	0.002734	0.002749	0	0.000632	0	0	0	0	0	0	0	0.000627	0.000625	0	0	0	0	0.00177	0	0.003367	0.003196	0	0	0	0.000666	0.000637	0	0	0.00289	0	0.004133	0	1	0.881269	0.260247	0.264919	0	0	0	0	0	0	0	0	0
Bxz1	0.000609	0.000609	0	0	0.00273	0.002746	0	0.000746	0	0	0	0	0	0	0	0.000626	0.000625	0	0	0	0	0.001738	0	0.003392	0.003221	0	0	0	0.000752	0.000694	0	0	0.002886	0	0.003982	0	0.881269	1	0.269513	0.272312	0	0	0	0	0	0	0	0	0
Phabba	0.00476	0.004729	0.001795	0.002514	0.002417	0.002392	0.002519	0.004365	0.001887	0.002016	0.002029	0.003286	0.003261	0.003821	0.003747	0.003236	0.003231	0.003975	0.003968	0.002502	0.002469	0.001244	0.000685	0.002899	0.002849	0.003006	0.003055	0.003256	0.003655	0.0036	0.002303	0.001873	0.004232	0.002835	0.000661	0.00075	0.260247	0.269513	1	0.722373	0	0	0	0	0	0	0	0	0
Myrna	0.004499	0.004468	0.001774	0.001867	0.002499	0.002435	0.002491	0.004023	0.001886	0.001875	0.002037	0.002463	0.00263	0.003688	0.003681	0.002699	0.002695	0.005461	0.004201	0.001802	0.001801	0.000666	0.001365	0.002061	0.002047	0.002398	0.002448	0.002656	0.002627	0.002571	0.002378	0.001861	0.004292	0.002896	0.000653	0.000741	0.264919	0.272312	0.722373	1	0	0	0	0	0	0	0	0	0
Gordon	0	0	0	0	0	0	0	0	0	0	0	0	0	0	0	0	0	0	0	0	0	0	0	0	0	0	0	0	0	0	0	0	0	0	0	0	0	0	0	0	1	0.841968	0.665324	0.653373	0.601869	0.601208	0.601278	0.596871	0.568442
CapnMurica	0	0	0	0	0	0	0	0	0	0	0	0	0	0	0	0	0	0	0	0	0	0	0	0	0	0	0	0	0	0	0	0	0	0	0	0	0	0	0	0	0.841968	1	0.64056	0.63629	0.595664	0.594857	0.592335	0.588775	0.564357
Caterpillar	0	0	0	0	0	0	0	0	0	0	0	0	0	0	0	0	0	0	0	0	0	0	0	0	0	0	0	0	0	0	0	0	0	0	0	0	0	0	0	0	0.665324	0.64056	1	0.917787	0.607525	0.606143	0.612247	0.63467	0.642018
MediumFry	0	0	0	0	0	0	0	0	0	0	0	0	0	0	0	0	0	0	0	0	0	0	0	0	0	0	0	0	0	0	0	0	0	0	0	0	0	0	0	0	0.653373	0.63629	0.917787	1	0.6072	0.607815	0.602091	0.622106	0.627964
Ingrid	0	0	0	0	0	0	0	0	0	0	0	0	0	0	0	0	0	0	0	0	0	0	0	0	0	0	0	0	0	0	0	0	0	0	0	0	0	0	0	0	0.601869	0.595664	0.607525	0.6072	1	0.993927	0.572724	0.59097	0.599945
Loretta	0	0	0	0	0	0	0	0	0	0	0	0	0	0	0	0	0	0	0	0	0	0	0	0	0	0	0	0	0	0	0	0	0	0	0	0	0	0	0	0	0.601208	0.594857	0.606143	0.607815	0.993927	1	0.574374	0.587798	0.600351
Shepard	0	0	0	0	0	0	0	0	0	0	0	0	0	0	0	0	0	0	0	0	0	0	0	0	0	0	0	0	0	0	0	0	0	0	0	0	0	0	0	0	0.601278	0.592335	0.612247	0.602091	0.572724	0.574374	1	0.773718	0.652858
Giantsbane	0	0	0	0	0	0	0	0	0	0	0	0	0	0	0	0	0	0	0	0	0	0	0	0	0	0	0	0	0	0	0	0	0	0	0	0	0	0	0	0	0.596871	0.588775	0.63467	0.622106	0.59097	0.587798	0.773718	1	0.670658
Makai	0	0	0	0	0	0	0	0	0	0	0	0	0	0	0	0	0	0	0	0	0	0	0	0	0	0	0	0	0	0	0	0	0	0	0	0	0	0	0	0	0.568442	0.564357	0.642018	0.627964	0.599945	0.600351	0.652858	0.670658	1
Truckee	0	0	0	0	0	0	0	0	0	0	0	0	0	0	0	0	0	0	0	0	0	0	0	0	0	0	0	0	0	0	0	0	0	0	0	0	0	0	0	0	0.562042	0.556019	0.645024	0.630582	0.589828	0.590173	0.654973	0.66098	0.929638
Rima	0	0	0	0	0	0	0	0	0	0	0	0	0	0	0	0.001339	0	0	0	0	0	0	0.001449	0	0	0	0	0	0	0	0.001453	0	0	0	0	0	0	0	0	0	0.262017	0.263098	0.257287	0.254875	0.261635	0.263262	0.259379	0.263005	0.26265
Namo	0	0	0	0	0	0	0	0	0	0	0	0	0	0	0	0.001338	0	0	0	0	0	0	0.001449	0	0	0	0	0	0	0	0.001452	0	0	0	0	0	0	0	0	0	0.261397	0.262503	0.256739	0.254328	0.261069	0.262692	0.258782	0.262348	0.262055
Elsa	0	0	0	0	0.003073	0.002717	0	0.002903	0.002982	0.002761	0.002734	0.002731	0.002603	0	0	0.002387	0.002325	0	0	0.002398	0.002764	0.002872	0	0	0	0	0.002874	0.002791	0.00278	0.002782	0.002657	0.003144	0	0	0	0	0.000871	0.00087	0	0	0.287879	0.292172	0.2852	0.282549	0.291902	0.293673	0.294203	0.29845	0.293891
Circum	0.003025	0.002911	0.002755	0	0.002756	0.002699	0	0	0	0	0	0	0	0.002558	0.002549	0	0	0	0	0.002302	0.002368	0	0	0.002494	0.002498	0	0	0	0	0	0.00265	0.002508	0.002741	0	0	0	0.00084	0.000839	0	0	0.289543	0.293761	0.286971	0.284335	0.294633	0.296407	0.295105	0.299871	0.295056
Michelle	0	0	0	0	0	0	0	0	0	0	0	0	0	0	0	0	0	0	0	0	0	0	0	0	0	0	0	0	0	0	0	0	0	0	0	0	0	0	0	0	0.394496	0.389323	0.392554	0.39084	0.412723	0.415287	0.385619	0.391994	0.40148
Sporto	0	0	0	0	0	0	0	0	0	0	0	0	0	0	0	0	0	0	0	0	0	0	0	0	0	0	0	0	0	0	0	0	0	0	0	0	0	0	0	0	0.391621	0.389391	0.392409	0.39052	0.411291	0.413844	0.382109	0.385406	0.401547
HotFries	0	0	0	0	0	0	0	0	0	0	0	0	0	0	0	0	0	0	0	0	0	0	0	0	0	0	0	0	0	0	0	0	0	0	0	0	0	0	0	0	0.285729	0.288871	0.288121	0.287188	0.287267	0.289267	0.289619	0.286775	0.290372
Scap1	0	0	0	0	0	0	0	0	0	0	0	0	0	0	0	0	0	0	0	0	0	0	0	0	0	0	0	0	0	0	0	0	0	0	0	0	0	0	0	0	0.291361	0.29424	0.292224	0.288825	0.290884	0.292903	0.294913	0.29256	0.293474
Uzumaki	0	0	0	0	0	0	0	0	0	0	0	0	0	0	0	0	0	0	0	0	0	0	0	0	0	0	0	0	0	0	0	0	0	0	0	0	0.000766	0.000765	0	0	0.327218	0.331586	0.320668	0.319295	0.327548	0.329632	0.364409	0.34446	0.342873
Zeina	0	0	0	0	0	0	0	0	0	0	0	0	0	0	0	0	0	0	0	0	0	0	0	0	0	0	0	0	0	0	0	0	0	0	0	0	0.000706	0.000706	0	0	0.330928	0.334385	0.323948	0.323245	0.330793	0.332896	0.380898	0.346209	0.344314
CricKo	0	0	0	0	0	0	0	0	0	0	0	0	0	0	0	0	0	0	0	0	0	0	0	0	0	0	0	0	0	0	0	0	0	0	0	0	0	0	0	0.002044	0.250269	0.251499	0.251808	0.249143	0.250702	0.252234	0.254346	0.253138	0.253444
Miek	0	0	0	0	0	0	0	0	0	0	0	0	0	0	0	0	0	0	0	0	0	0	0	0	0	0	0	0	0	0	0	0	0	0	0	0	0	0	0	0	0.25355	0.254883	0.255411	0.252713	0.254133	0.255707	0.257607	0.256766	0.256832
LibertyBell	0	0	0	0	0	0	0	0	0	0	0	0	0	0	0	0	0	0	0	0	0	0	0	0	0	0	0	0	0	0	0	0	0	0	0	0	0	0	0	0	0.26305	0.26617	0.264959	0.262651	0.264348	0.2661	0.271774	0.269516	0.271443
Bing	0	0	0	0	0	0	0	0	0	0	0	0	0	0	0	0.00163	0	0	0	0	0	0	0.001685	0	0	0	0	0	0	0	0.001424	0	0	0	0	0	0	0	0	0	0.263564	0.266199	0.259847	0.25748	0.26326	0.264899	0.263483	0.264951	0.264806
Kardashian	0	0	0	0	0	0	0	0	0	0	0	0	0	0	0	0	0	0	0	0	0	0	0	0	0	0	0	0	0	0	0	0	0	0	0	0	0	0	0	0	0.25717	0.259529	0.25869	0.257258	0.256295	0.257973	0.262729	0.259333	0.260727
Camille	0	0	0	0	0	0	0	0	0	0	0	0	0	0	0	0	0	0	0	0	0	0	0	0	0	0	0	0	0	0	0	0	0	0	0	0	0.002651	0.002647	0.002498	0.002533	0.26718	0.267671	0.270757	0.26779	0.278668	0.280489	0.283408	0.27853	0.277607
ClubPenguin	0	0	0	0	0	0	0	0	0	0	0	0	0	0	0	0	0	0	0	0	0	0	0	0	0	0	0	0	0	0	0	0	0	0	0	0	0	0	0	0	0.255426	0.257029	0.252721	0.250132	0.261888	0.263451	0.254185	0.258201	0.259018
Count	0	0	0	0	0.00445	0.004845	0.001001	0	0	0	0	0.001023	0.000954	0.001054	0.00105	0.001052	0.001049	0	0	0	0	0.00112	0.000929	0	0	0	0	0.000932	0.000933	0.000929	0.005138	0	0	0.001295	0.001095	0.001088	0.002859	0.002856	0.003376	0.003233	0.232817	0.233689	0.231559	0.228879	0.23311	0.234278	0.233742	0.235278	0.232849
Monty	0	0	0	0	0	0	0.001459	0	0	0	0	0	0	0	0	0.001425	0.001422	0	0	0	0	0	0	0	0	0.001594	0.001587	0.0013	0.001344	0.001297	0	0	0	0	0	0	0	0	0	0	0	0	0	0	0	0	0	0	0
Hotorobo	0	0	0	0	0	0	0.001468	0	0	0	0	0	0	0	0	0.001398	0.001395	0	0	0	0	0	0	0	0	0.001563	0.001511	0.001276	0.001318	0.001272	0	0	0	0	0	0	0	0	0	0	0	0	0	0	0	0	0	0	0
Woes	0	0	0	0	0	0	0.001621	0	0	0	0	0	0	0	0	0.001601	0.001597	0	0	0	0	0	0	0	0	0.007504	0.007814	0.001407	0.001449	0.001403	0	0	0	0	0	0	0	0	0	0	0	0	0	0	0	0	0	0	0
Minos	0	0	0	0	0	0	0.001619	0	0	0	0	0	0	0	0	0.001599	0.001595	0	0	0	0	0	0	0	0	0.007493	0.007803	0.001405	0.001447	0.001401	0	0	0	0	0	0	0	0	0	0	0	0	0	0	0	0	0	0	0
Kvothe	0	0	0	0	0	0	0.001535	0	0	0	0	0	0	0	0	0.001372	0.001368	0	0	0	0	0	0	0	0	0.001633	0.001579	0.001342	0.001386	0.001339	0	0	0	0	0	0	0	0	0	0	0	0	0	0	0	0	0	0	0
Demosthenes	0	0	0	0	0	0	0.001547	0	0	0	0	0	0	0	0	0.001382	0.001379	0	0	0	0	0	0	0	0	0.001646	0.001638	0.001353	0.001397	0.001349	0	0	0	0	0	0	0	0	0	0	0	0	0	0	0	0	0	0	0
GMA7	0	0	0	0	0	0	0	0	0	0	0	0	0	0	0	0	0	0	0	0	0	0	0	0	0	0	0	0	0	0	0	0	0	0	0	0	0	0	0	0	0	0	0	0	0	0	0	0	0
GTE7	0	0	0	0	0	0	0	0	0	0	0	0	0	0	0	0	0	0	0	0	0	0	0	0	0	0	0	0	0	0	0	0	0	0	0	0	0	0	0	0	0	0	0	0	0	0	0	0	0
Kurt	0.008653	0.00803	0.006675	0.011645	0.010748	0.01051	0.010102	0.010503	0.01076	0.010528	0.010346	0.010704	0.010432	0.010872	0.010837	0.009682	0.009608	0.008295	0.008393	0.009999	0.01026	0.009574	0.010413	0.008531	0.008337	0.010397	0.01029	0.010352	0.010316	0.010441	0.010009	0.00681	0.006771	0.010112	0.007014	0.007126	0	0	0	0	0	0	0	0	0	0	0	0	0
KidneyBean	0.008644	0.008067	0.006706	0.011698	0.010799	0.010558	0.010148	0.010551	0.01081	0.010576	0.010394	0.010754	0.010479	0.010922	0.010886	0.009726	0.009652	0.008333	0.008431	0.010044	0.010308	0.009617	0.010461	0.008356	0.008375	0.010444	0.010337	0.010399	0.010363	0.010488	0.010055	0.006841	0.006803	0.010159	0.007046	0.007159	0	0	0	0	0	0	0	0	0	0	0	0	0
Flapper	0.008628	0.007992	0.006578	0.012096	0.011185	0.01107	0.010391	0.010831	0.0111	0.010542	0.010581	0.01111	0.010739	0.011102	0.011114	0.010658	0.01063	0.008712	0.008797	0.010541	0.01077	0.010389	0.011061	0.008439	0.008201	0.016955	0.017039	0.010552	0.010515	0.010668	0.010829	0.006822	0.006865	0.010534	0.006882	0.006994	0	0	0.000763	0.000923	0	0	0	0	0	0	0	0	0
Turuncu	0.013481	0.012777	0.011732	0.01688	0.015633	0.015553	0.014822	0.014864	0.015236	0.015307	0.014704	0.016031	0.015027	0.015554	0.01544	0.015967	0.014269	0.013533	0.013689	0.01479	0.015007	0.010479	0.01121	0.008707	0.008422	0.011078	0.010984	0.014944	0.014891	0.015196	0.014209	0.011326	0.01118	0.015689	0.007044	0.007158	0	0	0.002606	0.002949	0	0	0	0	0	0	0	0	0
Patio	0.009154	0.008391	0.00693	0.012276	0.011381	0.011019	0.010713	0.011141	0.011424	0.010972	0.01089	0.011303	0.010968	0.010945	0.010958	0.010621	0.010592	0.009091	0.009298	0.010573	0.010911	0.010178	0.011145	0.009244	0.008847	0.0114	0.011174	0.010834	0.010794	0.010951	0.010625	0.007095	0.007472	0.01067	0.007345	0.007467	0	0	0	0	0	0	0	0	0	0	0	0	0
Skysand	0.008976	0.008294	0.006768	0.01254	0.011212	0.010863	0.010565	0.011033	0.011307	0.010768	0.010688	0.01114	0.010816	0.010793	0.010805	0.010377	0.01035	0.008982	0.008861	0.01043	0.010757	0.010043	0.011008	0.00913	0.009032	0.011237	0.011018	0.010683	0.010645	0.010798	0.010481	0.00698	0.007298	0.010459	0.007322	0.007441	0	0	0	0	0	0	0	0	0	0	0	0	0
Marietta	0.012606	0.012479	0.010269	0.016105	0.014441	0.014773	0.01414	0.014053	0.014285	0.014806	0.015675	0.013971	0.013786	0.014649	0.014721	0.014854	0.014764	0.01247	0.012374	0.014255	0.014553	0.00992	0.010691	0.008871	0.008741	0.010746	0.010825	0.014176	0.014346	0.014133	0.013541	0.011346	0.011514	0.014877	0.007446	0.00757	0	0	0.002615	0.002564	0	0	0	0	0	0	0	0	0
IDyn	0.008865	0.00864	0.00696	0.012453	0.010969	0.010906	0.010254	0.010691	0.010962	0.011313	0.011787	0.01074	0.01037	0.010958	0.01097	0.010322	0.010244	0.009313	0.008966	0.010915	0.011261	0.009888	0.010842	0.008982	0.008884	0.010756	0.010785	0.010351	0.010501	0.010471	0.010387	0.007441	0.007648	0.010839	0.007593	0.007719	0	0	0.001011	0.000955	0	0	0	0	0	0	0	0	0
Fury	0.00897	0.008455	0.007095	0.012541	0.015217	0.014193	0.010678	0.015716	0.015897	0.01469	0.014912	0.014544	0.014173	0.011745	0.011755	0.014754	0.0127	0.009453	0.009153	0.016419	0.016927	0.014976	0.012522	0.00933	0.009073	0.012669	0.015392	0.015054	0.014999	0.01524	0.013935	0.010578	0.007668	0.011263	0.008006	0.008139	0	0	0.000721	0.000793	0	0	0	0	0	0	0	0	0
Pleakley	0.00898	0.008465	0.007103	0.012556	0.015236	0.014209	0.010691	0.015735	0.015916	0.014708	0.01493	0.014561	0.014189	0.011759	0.011769	0.014772	0.012715	0.009464	0.009164	0.016439	0.016947	0.014993	0.012537	0.009341	0.009084	0.012684	0.015568	0.015072	0.015017	0.015257	0.013952	0.010591	0.007677	0.011277	0.008015	0.008149	0	0	0.000722	0.000793	0	0	0	0	0	0	0	0	0
TymAbreu	0	0	0	0	0	0	0	0	0	0	0	0	0	0	0	0	0	0	0	0	0	0	0	0	0	0	0	0	0	0	0	0	0	0	0	0	0	0	0	0	0	0	0	0	0	0	0	0	0
Maggie	0	0	0	0	0	0	0	0	0	0	0	0	0	0	0	0	0	0	0	0	0	0	0	0	0	0	0	0	0	0	0	0	0	0	0	0	0	0	0	0	0	0	0	0	0	0	0	0	0
Bradshaw	0.241065	0.242861	0.257812	0.225721	0.242485	0.238962	0.22475	0.231823	0.237021	0.281	0.282055	0.234332	0.232756	0.231507	0.228904	0.244575	0.243975	0.26686	0.252883	0.261183	0.252985	0.240801	0.231516	0.239937	0.240335	0.223214	0.217963	0.232103	0.233643	0.233958	0.263907	0.266439	0.244082	0.236833	0.182792	0.193461	0	0	0.000841	0.000831	0	0	0	0	0	0	0	0	0
Rasputin	0.241382	0.243179	0.258557	0.226191	0.242536	0.238916	0.225473	0.230767	0.235891	0.280502	0.281909	0.234636	0.23299	0.232258	0.229499	0.244499	0.243928	0.266568	0.25264	0.261482	0.252834	0.241279	0.231452	0.240275	0.240365	0.223405	0.218406	0.232542	0.234079	0.234395	0.263681	0.266075	0.244783	0.23649	0.183169	0.194387	0	0	0.000841	0.000831	0	0	0	0	0	0	0	0	0
AngryOrchard	0.241903	0.243702	0.247774	0.224577	0.236963	0.237999	0.224745	0.231078	0.23207	0.282561	0.282235	0.240116	0.232634	0.229394	0.226925	0.243329	0.242989	0.266261	0.252117	0.261701	0.254762	0.240293	0.235934	0.230663	0.240865	0.221918	0.216808	0.227109	0.234115	0.234466	0.264325	0.265897	0.233614	0.226531	0.182191	0.192745	0	0	0.000842	0.000832	0	0	0	0	0	0	0	0	0
RGL3	0.231916	0.230566	0.245967	0.221875	0.232408	0.23113	0.216852	0.223673	0.228892	0.263941	0.267536	0.230345	0.228083	0.215335	0.216076	0.229131	0.228857	0.250081	0.234638	0.241617	0.235522	0.23092	0.216629	0.230705	0.226516	0.212097	0.206865	0.219902	0.218076	0.218677	0.25003	0.244761	0.226515	0.219922	0.171332	0.181397	0	0	0.000861	0.000904	0	0	0	0	0	0	0	0	0
Kerry	0.003672	0	0.003133	0	0.003446	0	0	0.003227	0.003262	0.003622	0.003522	0	0	0	0	0	0	0	0	0.003326	0	0	0	0.003254	0.003275	0	0	0	0	0	0.003616	0.003207	0.00327	0	0	0	0	0	0	0	0.238766	0.239972	0.239156	0.236515	0.239279	0.240645	0.240544	0.240039	0.238513
Gravy	0.003672	0	0.003133	0	0.003446	0	0	0.003227	0.003262	0.003622	0.003522	0	0	0	0	0	0	0	0	0.003326	0	0	0	0.003254	0.003275	0	0	0	0	0	0.003616	0.003207	0.00327	0	0	0	0	0	0	0	0.238766	0.239972	0.239156	0.236515	0.239195	0.240645	0.240544	0.240039	0.238513
Poco6	0	0	0	0	0	0	0	0	0	0	0	0	0	0	0	0	0	0.003349	0.003271	0	0	0	0	0	0	0	0	0	0	0	0	0	0	0	0	0	0.00299	0.002986	0.002861	0.002885	0.214144	0.215052	0.211312	0.208621	0.21616	0.216226	0.211974	0.216026	0.214986
Pepy6	0	0	0	0	0	0	0	0	0	0	0	0	0	0	0	0	0	0	0	0	0	0	0	0	0	0	0	0	0	0	0	0	0	0	0	0	0.002958	0.002955	0.002857	0.002855	0.217869	0.218826	0.214588	0.211951	0.218967	0.220128	0.21543	0.2184	0.217872
GordTnk2	0.010929	0.010632	0.006692	0.00551	0.006964	0.006676	0.007281	0.007986	0.009126	0.004278	0.004485	0.004365	0.007547	0.00656	0.006539	0.004348	0.004482	0.008443	0.00878	0.002507	0.002524	0.007459	0.007581	0.004046	0.004039	0.003491	0.003624	0.007783	0.007701	0.007762	0.009664	0.002576	0.006978	0.007777	0	0	0	0	0	0	0	0	0	0	0	0	0	0	0
GordDuk1	0.010656	0.010349	0.006619	0.005583	0.006792	0.006407	0.007445	0.008015	0.009031	0.004376	0.004584	0.004418	0.007618	0.006411	0.00639	0.004401	0.004536	0.008621	0.008769	0.002272	0.002285	0.007562	0.007716	0.003766	0.003757	0.003496	0.00363	0.007842	0.00776	0.007821	0.009353	0.002102	0.006624	0.00793	0	0	0	0	0	0	0	0	0	0	0	0	0	0	0
Jumbo	0.002934	0.00293	0	0	0	0	0.003365	0.003209	0.003966	0	0	0	0.003275	0	0	0	0	0.003213	0.003413	0	0	0.00311	0.003263	0	0	0	0	0.003288	0.003268	0.00328	0.002911	0	0	0.003134	0	0	0	0	0	0	0	0	0	0	0	0	0	0	0
GMA3	0.006294	0.006287	0.006627	0.004312	0.00644	0.006321	0.004164	0.004205	0.0045	0.004054	0.004292	0.004395	0.004294	0.00603	0.006222	0.004296	0.004218	0.004417	0.004094	0.001952	0.002	0.004392	0.004241	0.002045	0.002048	0	0	0.004279	0.004264	0.004268	0.006455	0.002239	0.006357	0.004136	0	0	0	0	0	0	0	0	0	0	0	0	0	0	0
McGonagall	0	0	0	0	0	0	0	0	0	0	0	0	0	0	0	0	0	0	0	0	0	0	0	0	0	0	0	0	0	0	0	0	0	0	0	0	0	0	0	0	0	0	0	0	0	0	0	0	0
Jeanie	0	0	0	0	0	0	0	0	0	0	0	0	0	0	0	0	0	0	0	0	0	0	0	0	0	0	0	0	0	0	0	0	0	0	0	0	0	0	0	0	0	0	0	0	0	0	0	0	0
GMA5	0	0	0	0	0	0	0	0	0	0	0	0	0	0	0	0	0	0	0	0	0	0	0	0	0	0	0	0	0	0	0	0	0	0	0	0	0	0	0	0	0	0	0	0	0	0	0	0	0
GRU3	0	0	0	0	0	0	0	0	0	0	0	0	0	0	0	0	0	0	0	0	0	0	0	0	0	0	0	0	0	0	0	0	0	0	0	0	0	0	0	0	0	0	0	0	0	0	0	0	0
Kampe	0.00217	0.002275	0.002629	0	0.002595	0.002585	0	0	0	0	0	0	0	0.002733	0.002725	0	0	0	0	0.00244	0.0025	0	0	0.002312	0.002497	0	0	0	0	0	0.002433	0.002465	0.002683	0	0	0	0.003133	0.003129	0.003429	0.002863	0	0	0	0	0	0	0	0	0
Orchid	0.002176	0.002281	0.002636	0	0.002602	0.002592	0	0	0	0	0	0	0	0.00274	0.002732	0	0	0	0	0.002446	0.002507	0	0	0.002318	0.002503	0	0	0	0	0	0.00244	0.002472	0.002691	0	0	0	0.003138	0.003134	0.003435	0.002867	0	0	0	0	0	0	0	0	0
Peregrin	0.003548	0.003773	0.003771	0.002223	0.00835	0.009647	0.002227	0.003056	0.005868	0.003225	0.003188	0.002371	0.002331	0.005479	0.005467	0.005633	0.005513	0.002186	0.002278	0.003536	0.003598	0.003358	0.00395	0.008135	0.008184	0.003305	0.003377	0.003288	0.00328	0.003144	0.007151	0.003868	0.008413	0.003961	0.007058	0.002173	0.006018	0.006012	0.010564	0.011022	0	0	0	0	0	0	0	0	0
Grayson	0.004824	0.00486	0.005034	0.002232	0.009856	0.010672	0.002236	0.002228	0.005042	0.003471	0.003449	0.00238	0.002341	0.006536	0.006522	0.005423	0.005341	0.002195	0.002288	0.004856	0.005006	0.002389	0.002331	0.009548	0.009524	0.002335	0.002361	0.002472	0.002466	0.002468	0.008498	0.005061	0.009701	0.003749	0.007171	0.002182	0.0061	0.006094	0.012351	0.012312	0	0	0	0	0	0	0	0	0
Weasels2	0.003657	0.003688	0.003689	0.002202	0.007794	0.009197	0.002247	0.005002	0.004964	0.00431	0.004455	0.004265	0.004163	0.005226	0.005215	0.008593	0.008543	0.002324	0.002331	0.005453	0.005743	0.005047	0.003024	0.00358	0.003487	0.003193	0.005111	0.005104	0.005092	0.005093	0.008406	0.00554	0.003676	0.003736	0.00241	0.002176	0.003014	0.003012	0.010535	0.010626	0	0	0	0	0	0	0	0	0
Pupper	0.003902	0.003851	0.00263	0.002691	0.003492	0.004276	0.004387	0.003474	0.002712	0.002593	0.002616	0.003211	0.003223	0.00423	0.004228	0.005172	0.004815	0.004913	0.003469	0	0	0.003351	0.003193	0	0	0.003121	0.003334	0.003326	0.004208	0.004176	0.003435	0	0.003525	0.004394	0.000974	0.000954	0.21138	0.220619	0.208086	0.210286	0	0	0	0	0	0	0	0	0
Skog	0.000803	0.000748	0	0	0.00069	0.00161	0.001587	0.000729	0	0	0	0.000748	0.000709	0.001592	0.001613	0.002252	0.000828	0.002072	0.000805	0	0	0.00056	0.000599	0	0	0.003115	0.003316	0.000594	0.001573	0.00154	0.000741	0	0.000748	0.001576	0.000944	0.000924	0.208464	0.218543	0.203817	0.204777	0	0	0	0	0	0	0	0	0
Stormageddon	0.005462	0.005458	0.004657	0.004781	0.004799	0.004693	0.004479	0.005295	0.004724	0.00477	0.004925	0.002905	0.004539	0.004599	0.00456	0.005339	0.00543	0.004626	0.004534	0.001936	0.001968	0.004387	0.002805	0.001689	0.001611	0.001986	0.001985	0.004781	0.005534	0.005556	0.004645	0.001364	0.004477	0.004891	0.002048	0.001831	0.139315	0.148644	0.145893	0.148297	0	0	0	0	0	0	0	0	0
RedWattleHog	0.005525	0.005521	0.004702	0.004827	0.004845	0.004738	0.004522	0.005356	0.004769	0.004816	0.004973	0.002934	0.004582	0.004642	0.004604	0.005401	0.005492	0.00467	0.004578	0.001955	0.001987	0.004429	0.002832	0.001705	0.001626	0.002005	0.002004	0.004827	0.005598	0.00562	0.004689	0.001377	0.00452	0.004938	0.002068	0.001849	0.140298	0.149665	0.146523	0.149107	0	0	0	0	0	0	0	0	0
Finch	0.000705	0.000705	0	0	0	0	0.001158	0.001826	0	0	0.000727	0	0	0	0	0.001816	0.001813	0	0.001068	0.001347	0.001369	0	0.001297	0	0	0.001374	0.00131	0.001212	0.001931	0.001963	0.001021	0	0	0.000911	0	0	0.13419	0.145682	0.13688	0.138072	0	0	0	0	0.000796	0	0	0.000865	0
Jflix2	0.003912	0.003907	0.003906	0.003354	0.003519	0.003201	0.003334	0.00342	0.003501	0.004467	0.004437	0	0.003374	0.003329	0.003212	0.003854	0.003843	0.00375	0.003663	0.00718	0.004493	0.003054	0	0.008398	0.008129	0.003487	0.003479	0.003336	0.003356	0.003326	0.003619	0.002798	0.008431	0.003797	0.004091	0.003633	0	0	0.001429	0	0	0	0	0	0	0	0	0	0
REQ1	0	0	0	0	0	0	0	0	0	0	0	0	0	0	0	0	0	0	0	0.001675	0	0	0	0	0	0	0	0	0	0	0	0	0	0	0	0	0	0	0	0	0	0	0	0	0	0	0	0	0
NiceHouse	0.004021	0.004082	0.003653	0.002228	0.006623	0.00867	0.002232	0.0022	0.004825	0.002531	0.002586	0.002142	0.002108	0.005883	0.00587	0.00428	0.004273	0.002343	0.002349	0.003927	0.004027	0.002242	0.00311	0.003987	0.004026	0.002222	0.002183	0.002151	0.002146	0.002147	0.003749	0.004018	0.004168	0.004217	0.002223	0.002139	0.007054	0.007026	0.0153	0.015599	0	0	0	0	0.000868	0	0	0.000947	0
Trina	0.00428	0.004188	0.004142	0.002123	0.004398	0.006429	0.002192	0.002132	0.004491	0.002483	0.002538	0.00254	0.002499	0.006217	0.00617	0.004571	0.004563	0.002285	0.002324	0.004093	0.004163	0.002466	0.002624	0.00842	0.008563	0.002345	0.002371	0.002346	0.00234	0.002342	0.004084	0.003972	0.00921	0.00457	0.005613	0.00214	0.01205	0.012039	0.020752	0.020542	0	0	0	0	0	0	0	0	0
Settecandela	0.005521	0.005431	0.013886	0.003031	0.003589	0.004807	0.002915	0.004826	0.00297	0.001762	0.00179	0.001166	0.002866	0.004584	0.004523	0.002222	0.002219	0.012221	0.01193	0.003383	0.003436	0.004715	0.001507	0.005006	0.004929	0.002965	0.002961	0.001645	0.002213	0.002165	0.006533	0.00314	0.013703	0.008865	0.003209	0.00323	0.177694	0.172354	0.1572	0.159469	0	0	0	0	0	0	0	0	0
Phrappuccino	0.005775	0.005681	0.014529	0.003169	0.003756	0.005028	0.003048	0.004726	0.003107	0.001843	0.001872	0.001219	0.002996	0.004794	0.00473	0.002324	0.00232	0.01278	0.012139	0.003537	0.003595	0.004929	0.001232	0.005232	0.005153	0.0031	0.003095	0.00172	0.002314	0.002264	0.006405	0.003284	0.014336	0.009277	0.003356	0.00338	0.18115	0.175665	0.161765	0.164098	0	0	0	0	0	0	0	0	0
ChewyVIII	0.011159	0.011147	0.011579	0.014999	0.018631	0.017962	0.015334	0.018183	0.018635	0.017861	0.018275	0.017965	0.017667	0.015169	0.015216	0.018391	0.01832	0.011301	0.01152	0.012723	0.013477	0.018438	0.01502	0.006599	0.006609	0.010128	0.012698	0.018381	0.018317	0.018477	0.017736	0.009129	0.011148	0.015217	0.006712	0.00682	0	0	0.005047	0.004876	0	0	0	0	0	0	0	0	0
DocB7	0	0	0.001358	0	0	0	0.001692	0	0	0.001191	0.001112	0	0	0	0	0.001692	0.001688	0	0	0.001044	0.00107	0	0	0	0	0.001779	0.001771	0.001636	0.001677	0.001632	0	0	0.001126	0	0.00133	0.001351	0	0	0	0	0	0	0	0	0	0	0	0	0
E3	0.002956	0.002954	0.003059	0.003066	0.002959	0.0033	0.004193	0.003198	0.003149	0.002988	0.002969	0.002918	0.002903	0.002936	0.00293	0.004217	0.004238	0.003214	0.00302	0	0	0.002976	0.002892	0	0	0.001004	0.000978	0.004037	0.003997	0.00403	0.003068	0	0.002619	0.003035	0	0	0.124345	0.134066	0.129284	0.130844	0	0	0	0	0	0	0	0	0
Jace	0.014619	0.014662	0.014439	0.011073	0.014274	0.014667	0.011149	0.010602	0.011083	0.014837	0.014921	0.010466	0.010035	0.012337	0.012329	0.013914	0.011568	0.014555	0.014315	0.015638	0.01258	0.00958	0.01034	0.006751	0.006763	0.005694	0.005808	0.010762	0.010581	0.010782	0.015741	0.015945	0.014828	0.011775	0.007328	0.007463	0	0	0.004213	0.004766	0	0	0	0	0	0	0	0	0
Mbo2	0.004333	0.004329	0.004418	0.004385	0.004515	0.004448	0.004357	0.004291	0.004362	0.004094	0.004592	0.004397	0.004253	0.003993	0.003938	0.004394	0.004359	0.004235	0.00421	0	0	0.004449	0.004167	0	0	0	0	0.004296	0.004282	0.004285	0.004112	0	0.003877	0.004609	0	0	0.001039	0.001038	0	0	0	0	0	0	0	0	0	0	0
Mbo4	0.006293	0.006285	0.006176	0.006496	0.007946	0.008299	0.008144	0.006118	0.006301	0.006927	0.006935	0.008494	0.008133	0.007647	0.007616	0.008009	0.007984	0.006142	0.00624	0.006875	0.007094	0.007512	0.00799	0.006923	0.006815	0.005932	0.005863	0.007658	0.007553	0.007634	0.007471	0.006675	0.006563	0.008607	0.01098	0.011254	0	0.001291	0.000668	0.000632	0	0	0	0	0	0	0	0	0
Pine5	0.008472	0.008461	0.009042	0.008619	0.008783	0.008725	0.008846	0.008069	0.008586	0.008411	0.008621	0.00899	0.008519	0.008376	0.008321	0.00854	0.008515	0.008317	0.008289	0.008476	0.00879	0.008434	0.008738	0.008242	0.008217	0.008493	0.008448	0.008412	0.008432	0.008334	0.008975	0.008613	0.008664	0.008797	0.008936	0.009033	0	0	0	0	0	0	0	0	0	0	0	0	0
REQ2	0.012175	0.012158	0.012053	0.011499	0.021925	0.020854	0.011251	0.015112	0.015495	0.015876	0.015943	0.011429	0.015166	0.011423	0.011357	0.015029	0.014982	0.011828	0.011828	0.015236	0.01567	0.015179	0.00749	0.012486	0.01228	0.010926	0.014561	0.015339	0.015376	0.01538	0.020352	0.015678	0.012515	0.012444	0.011122	0.011543	0	0	0	0	0	0	0	0	0	0	0	0	0
REQ3	0.015458	0.015434	0.015798	0.020125	0.021244	0.020962	0.020383	0.020429	0.021101	0.022382	0.023352	0.020891	0.020212	0.02086	0.020705	0.021242	0.021169	0.015157	0.014902	0.022923	0.02366	0.020012	0.020144	0.015004	0.014904	0.020564	0.020522	0.021103	0.021093	0.021181	0.020808	0.015578	0.015408	0.020533	0.015851	0.016192	0	0.000985	0	0	0	0	0	0	0	0	0	0	0
RRH1	0	0	0	0	0	0	0	0	0	0	0	0	0	0	0	0	0	0	0	0.009799	0.010073	0	0	0	0	0	0	0	0	0	0	0	0	0	0	0	0	0	0	0	0	0	0	0	0	0	0	0	0
Reynauld	0.002334	0.002486	0.003716	0	0.002463	0.002313	0	0	0	0.000995	0.001085	0	0	0.00228	0.002274	0	0	0	0	0.003097	0.003212	0	0	0.002372	0.002374	0	0	0	0	0	0.002434	0.003647	0.002537	0	0	0	0	0	0	0	0	0	0	0	0	0	0	0	0
Schiebs	0	0	0	0	0	0	0	0	0	0	0	0	0	0	0	0	0	0	0	0	0	0	0	0	0	0	0	0	0	0	0	0	0	0	0	0	0	0	0	0	0	0	0	0	0	0	0	0	0
Shagrat	0.003946	0.003941	0.004132	0.00391	0.003908	0.00392	0.003625	0.003706	0.003846	0.003863	0.003926	0	0.003766	0.003983	0.003849	0.00417	0.004158	0.004273	0.004394	0.007918	0.003786	0.003838	0	0.009122	0.00899	0.003892	0.003882	0.00399	0.003953	0.003978	0.00436	0.003118	0.009327	0.004135	0.00362	0.003772	0	0	0	0	0	0	0	0	0	0	0	0	0
Sleepyhead	0.009235	0.009222	0.009334	0.008622	0.009017	0.008709	0.00845	0.008621	0.00889	0.009681	0.010018	0.008714	0.008384	0.00858	0.008545	0.009069	0.009039	0.009008	0.008696	0.009007	0.009307	0.008524	0.008274	0.009377	0.00932	0.008602	0.008376	0.008416	0.008379	0.008266	0.00827	0.009647	0.00975	0.008862	0.009321	0.009512	0	0	0	0	0	0	0	0	0	0	0	0	0
Toil	0	0	0	0	0	0	0	0	0	0	0	0	0	0	0	0	0	0	0	0.011729	0.012341	0	0	0	0	0	0	0	0	0	0	0	0	0	0	0	0	0	0	0	0	0	0	0	0	0	0	0	0
Trogglehumper	0	0	0	0	0	0	0	0	0	0	0.001064	0	0	0	0	0	0	0	0	0	0	0	0	0	0	0.00141	0.00142	0	0	0	0.000838	0	0	0	0	0	0.002013	0.001995	0.001666	0.00166	0	0	0	0	0	0	0	0	0
Whack	0.007595	0.007585	0.00767	0.007494	0.00809	0.007756	0.007589	0.007583	0.007805	0.007722	0.007849	0.007406	0.00719	0.008024	0.007992	0.007078	0.007056	0.0076	0.00771	0.007609	0.007847	0.007287	0.007533	0.007582	0.007538	0.007612	0.007307	0.007639	0.007607	0.007505	0.007195	0.007923	0.008308	0.007653	0.008074	0.008229	0	0	0	0	0	0	0	0	0	0	0	0	0
[truncated: 88 more columns]
