# Supplementary material for: Characterization of genomic diversity in bacteriophages infecting Rhodococcus
Source: PLoS One. 2026 Jun 29;21(6):e0352686. doi: 10.1371/journal.pone.0352686 (PMC13313380; doi:10.1371/journal.pone.0352686)
Supplement: S6 Table — Relative Synonymous Codon Usage numbers and actual codon counts are displayed in table format for each phage or host listed. (XLSX) [file pone.0352686.s006.xlsx]

## Sheet: Sheet1
	RSCU Data																											Actual Counts Data
	R. erythropolis R138 (G+C%. 62.5%)													Peregrin (Cluster CB) (G+C% 41.4%)														R. erythropolis R138 (G+C%. 62.5%)													Peregrin (Cluster CB) (G+C% 41.4%)
	U			C			A			G				U			C			A			G					U			C			A			G				U			C			A
U	Phe	0.2493		Ser	0.3206		Tyr	0.3472		Cys	0.4853	U	U	Phe	1.037		Ser	1.7419		Tyr	1.1263		Cys	1.1235	U		U	Phe	7516		Ser	6481		Tyr	6637		Cys	3197	U	U	Phe	784		Ser	722		Tyr	932
	Phe	1.7507		Ser	1.45		Tyr	1.6528		Cys	1.5147	C		Phe	0.963		Ser	0.3836		Tyr	0.8737		Cys	0.8765	C			Phe	52792		Ser	29310		Tyr	31597		Cys	9978	C		Phe	728		Ser	159		Tyr	723
	Leu	0.0315		Ser	0.3863		***	1		***	1	A		Leu	1.0255		Ser	1.7901		***	1		***	1	A			Leu	974		Ser	7808		***	525		***	3944	A		Leu	537		Ser	742		***	128
	Leu	0.9409		Ser	2.1512		***	1		Trp	1	G		Leu	0.7944		Ser	0.2581		***	1		Trp	1	G			Leu	29132		Ser	43484		***	1146		Trp	26376	G		Leu	416		Ser	107		***	50
C	Leu	0.4898		Pro	0.3661		His	0.5274		Arg	1.163	U	C	Leu	1.1706		Pro	1.436		His	1.1359		Arg	1.562	U		C	Leu	15164		Pro	9001		His	9999		Arg	23606	U	C	Leu	613		Pro	527		His	464
	Leu	2.218		Pro	1.1588		His	1.4726		Arg	2.3322	C		Leu	0.4067		Pro	0.3025		His	0.8641		Arg	0.6957	C			Leu	68676		Pro	28490		His	27916		Arg	47337	C		Leu	213		Pro	111		His	353
	Leu	0.1306		Pro	0.3171		Gln	0.4237		Arg	0.9715	A		Leu	2.3049		Pro	1.7956		Gln	0.8377		Arg	0.9275	A			Leu	4044		Pro	7796		Gln	11187		Arg	19718	A		Leu	1207		Pro	659		Gln	542
	Leu	2.1893		Pro	2.158		Gln	1.5763		Arg	1.1238	G		Leu	0.2979		Pro	0.4659		Gln	1.1623		Arg	0.306	G			Leu	67786		Pro	53058		Gln	41614		Arg	22809	G		Leu	156		Pro	171		Gln	752
A	Iso	0.4419		Thr	0.4423		Asn	0.4542		Ser	0.5472	U	A	Iso	1.8066		Thr	1.458		Asn	1.3134		Ser	1.0929	U		A	Iso	13067		Thr	13003		Asn	10034		Ser	11062	U	A	Iso	1576		Thr	846		Asn	1274
	Iso	2.4598		Thr	1.9009		Asn	1.5458		Ser	1.1447	C		Iso	0.877		Thr	0.5532		Asn	0.6866		Ser	0.7334	C			Iso	72742		Thr	55885		Asn	34145		Ser	23139	C		Iso	765		Thr	321		Asn	666
	Iso	0.0984		Thr	0.4101		Lys	0.3756		Arg	0.1721	A		Iso	0.3164		Thr	1.5804		Lys	0.7061		Arg	2.0451	A			Iso	2909		Thr	12056		Lys	8745		Arg	3494	A		Iso	276		Thr	917		Lys	932
	Met	1		Thr	1.2467		Lys	1.6244		Arg	0.2373	G		Met	1		Thr	1.2939		Lys	1.2939		Arg	0.4638	G			Met	32329		Thr	36651		Lys	37825		Arg	4817	G		Met	790		Thr	237		Lys	1708
G	Val	0.566		Ala	0.4991		Asp	0.5797		Gly	0.9547	U	G	Val	1.4857		Ala	1.2804		Asp	1.2867		Gly	1.6367	U		G	Val	23731		Ala	28661		Asp	33512		Gly	39602	U	G	Val	988		Ala	920		Asp	1802
	Val	1.9324		Ala	1.4279		Asp	1.4203		Gly	1.6721	C		Val	0.6195		Ala	0.4732		Asp	0.7133		Gly	0.6917	C			Val	81017		Ala	81992		Asp	82109		Gly	69362	C		Val	412		Ala	340		Asp	999
	Val	0.2474		Ala	0.7436		Glu	0.859		Gly	0.8293	A		Val	1.4917		Ala	1.9235		Glu	1.4068		Gly	1.4092	A			Val	10371		Ala	42696		Glu	45338		Gly	34399	A		Val	992		Ala	1382		Glu	2215
	Val	1.2542		Ala	1.3293		Glu	1.141		Gly	0.5439	G		Val	0.403		Ala	0.3229		Glu	0.5932		Gly	0.5932	G			Val	52581		Ala	76330		Glu	60219		Gly	22562	G		Val	268		Ala	232		Glu	934
	Rasputin (Cluster CA) G+C% 58.8%)													Trina (Cluster CE) (G+C% 44.7%)														Rasputin (Cluster CA) G+C% 58.8%)													Trina (Cluster CE) (G+C% 44.7%)
	U			C			A			G				U			C			A			G					U			C			A			G				U			C			A
U	Phe	0.1384		Ser	0.6795		Tyr	0.2329		Cys	0.5424	U	U	Phe	1.0161		Ser	1.0312		Tyr	0.992		Cys	0.9752	U		U	Phe	33		Ser	94		Tyr	51		Cys	32	U	U	Phe	821		Ser	457		Tyr	807
	Phe	1.8616		Ser	1.7494		Tyr	1.7671		Cys	1.4576	C		Phe	0.9839		Ser	0.3813		Tyr	1.008		Cys	1.0248	C			Phe	444		Ser	242		Tyr	387		Cys	86	C		Phe	795		Ser	169		Tyr	820
	Leu	0.0153		Ser	0.3759		***	1		***	1	A		Leu	0.6771		Ser	1.1508		***	1		***	1	A			Leu	3		Ser	52		***	13		***	39	A		Leu	360		Ser	510		***	117
	Leu	0.674		Ser	1.6771		***	1		Trp	1	G		Leu	1.4389		Ser	0.7898		***	1		Trp	1	G			Leu	132		Ser	232		***	14		Trp	265	G		Leu	765		Ser	350		***	41
C	Leu	0.7557		Pro	0.6597		His	0.3871		Arg	1.3825	U	C	Leu	1.2226		Pro	1.317		His	0.9146		Arg	2.3	U		C	Leu	148		Pro	110		His	54		Arg	197	U	C	Leu	650		Pro	512		His	348
	Leu	1.9966		Pro	1.0675		His	1.6129		Arg	1.214	C		Leu	0.5361		Pro	0.6019		His	1.0854		Arg	0.9689	C			Leu	391		Pro	178		His	225		Arg	173	C		Leu	285		Pro	234		His	413
	Leu	0.3881		Pro	0.5637		Gln	0.4035		Arg	1.2561	A		Leu	1.1774		Pro	1.1653		Gln	0.7125		Arg	0.9286	A			Leu	76		Pro	94		Gln	93		Arg	179	A		Leu	626		Pro	453		Gln	554
	Leu	2.1702		Pro	1.7091		Gln	1.5965		Arg	1.4667	G		Leu	0.948		Pro	0.9158		Gln	1.2875		Arg	0.1926	G			Leu	425		Pro	285		Gln	368		Arg	209	G		Leu	504		Pro	356		Gln	1001
A	Iso	0.5694		Thr	0.5587		Asn	0.2851		Ser	0.441	U	A	Iso	1.5681		Thr	1.318		Asn	0.9299		Ser	1.4735	U		A	Iso	123		Thr	119		Asn	71		Ser	61	U	A	Iso	1324		Thr	859		Asn	989
	Iso	2.2963		Thr	1.7089		Asn	1.7149		Ser	1.0771	C		Iso	1.1204		Thr	0.6444		Asn	1.0701		Ser	1.1734	C			Iso	496		Thr	364		Asn	427		Ser	149	C		Iso	946		Thr	420		Asn	1138
	Iso	0.1343		Thr	0.6103		Lys	0.2103		Arg	0.2246	A		Iso	0.3115		Thr	1.5221		Lys	0.5395		Arg	1.2707	A			Iso	29		Thr	130		Lys	57		Arg	32	A		Iso	263		Thr	992		Lys	687
	Met	1		Thr	1.1221		Lys	1.7897		Arg	0.4561	G		Met	1		Thr	0.5155		Lys	1.4605		Arg	0.3392	G			Met	270		Thr	239		Lys	485		Arg	65	G		Met	842		Thr	336		Lys	1860
G	Val	0.9262		Ala	1.018		Asp	0.532		Gly	1.2711	U	G	Val	1.5825		Ala	1.2934		Asp	1.1155		Gly	1.9893	U		G	Val	254		Ala	340		Asp	245		Gly	381	U	G	Val	1101		Ala	1102		Asp	1516
	Val	1.4986		Ala	1.0749		Asp	1.468		Gly	1.5813	C		Val	0.5275		Ala	0.5552		Asp	0.8845		Gly	0.8373	C			Val	411		Ala	359		Asp	676		Gly	474	C		Val	367		Ala	473		Asp	1202
	Val	0.4376		Ala	1.0719		Glu	0.6952		Gly	0.6439	A		Val	1.2878		Ala	1.615		Glu	1.2782		Gly	0.8957	A			Val	120		Ala	358		Glu	365		Gly	193	A		Val	896		Ala	1376		Glu	1716
	Val	1.1376		Ala	0.8353		Glu	1.3048		Gly	0.5038	G		Val	0.6022		Ala	0.5364		Glu	0.7218		Gly	0.2777	G			Val	312		Ala	279		Glu	685		Gly	151	G		Val	419		Ala	457		Glu	969
[truncated: 3 more columns]
